# Supplementary material for: New species of Ipomoea (Convolvulaceae) from South America
Source: PhytoKeys. 2017 Oct 11;(88):1–38. doi: 10.3897/phytokeys.88.12891 (PMC5672133; doi:10.3897/phytokeys.88.12891)
Supplement: XML Treatment for Ipomoea attenuata [file phytokeys.88.12891-treatment1.xml]

<!DOCTYPE tp:taxon-treatment
  PUBLIC "-//TaxonX//DTD Taxonomic Treatment Publishing DTD v0 20100105//EN" "tax-treatment-NSO.dtd">
<tp:taxon-treatment xmlns:tp="http://www.plazi.org/taxpub"><tp:treatment-meta><kwd-group><label>Taxon classification</label><kwd><named-content xmlns:xlink="http://www.w3.org/1999/xlink" content-type="kingdom">Plantae</named-content></kwd><kwd><named-content xmlns:xlink="http://www.w3.org/1999/xlink" content-type="order">Solanales</named-content></kwd><kwd><named-content xmlns:xlink="http://www.w3.org/1999/xlink" content-type="family">Convolvulaceae</named-content></kwd></kwd-group><mixed-citation publication-type="journal"><person-group><name><surname>Wood</surname><given-names>John R.I.</given-names></name><name><surname>Muñoz-Rodríguez</surname><given-names>Pablo</given-names></name><name><surname>Degen</surname><given-names>Rosa</given-names></name><name><surname>Scotland</surname><given-names>Robert W.</given-names></name></person-group><article-title>New species of <italic><tp:taxon-name><tp:taxon-name-part taxon-name-part-type="genus" reg="Ipomoea">Ipomoea</tp:taxon-name-part></tp:taxon-name></italic> (<tp:taxon-name><tp:taxon-name-part taxon-name-part-type="family">Convolvulaceae</tp:taxon-name-part></tp:taxon-name>) from South America</article-title><source>PhytoKeys</source><day>11</day><month>10</month><year>2017</year><volume>2017</volume><issue>88</issue><fpage>1</fpage><lpage>38</lpage><pub-id pub-id-type="doi">10.3897/phytokeys.88.12891</pub-id></mixed-citation></tp:treatment-meta><tp:nomenclature><tp:taxon-name>
            <tp:taxon-name-part taxon-name-part-type="genus" reg="Ipomoea">Ipomoea</tp:taxon-name-part>
            <tp:taxon-name-part taxon-name-part-type="species" reg="attenuata">attenuata</tp:taxon-name-part>
            <object-id xmlns:xlink="http://www.w3.org/1999/xlink" content-type="ipni" xlink:type="simple">urn:lsid:ipni.org:names:77166175-1</object-id>
          </tp:taxon-name><tp:taxon-authority>J.R.I.Wood &amp; Scotland</tp:taxon-authority><tp:taxon-status xmlns:xlink="http://www.w3.org/1999/xlink" xlink:type="simple">sp. nov.</tp:taxon-status><xref ref-type="fig" rid="F1">Figure 1</xref></tp:nomenclature><tp:treatment-sec sec-type="diagnosis" id="SECID0EHFAE"><title>Diagnosis.</title><p>
            <italic><tp:taxon-name><tp:taxon-name-part taxon-name-part-type="genus" reg="Ipomoea">Ipomoea</tp:taxon-name-part> <tp:taxon-name-part taxon-name-part-type="species" reg="attenuata">attenuata</tp:taxon-name-part></tp:taxon-name></italic> has been generally treated in herbaria as <italic><tp:taxon-name><tp:taxon-name-part taxon-name-part-type="genus" reg="Ipomoea">I.</tp:taxon-name-part> <tp:taxon-name-part taxon-name-part-type="species" reg="campestris">campestris</tp:taxon-name-part></tp:taxon-name></italic> because of the similar leaves and the pubescent exterior of the corolla, but is readily distinguished by the distinctive ovate sepals, 11–14 mm long, with truncate base and long attenuate apex. Additionally, the inflorescence is of elongate complex cymes, somewhat racemose in form and with distinctive persistent linear-lanceolate bracteoles. This contrasts with <italic><tp:taxon-name><tp:taxon-name-part taxon-name-part-type="genus" reg="Ipomoea">I.</tp:taxon-name-part> <tp:taxon-name-part taxon-name-part-type="species" reg="campestris">campestris</tp:taxon-name-part></tp:taxon-name></italic>, which has oblong-ovate, acute sepals 8–11 mm long, clearly narrowed to the base. The inflorescence of <italic><tp:taxon-name><tp:taxon-name-part taxon-name-part-type="genus" reg="Ipomoea">I.</tp:taxon-name-part> <tp:taxon-name-part taxon-name-part-type="species" reg="campestris">campestris</tp:taxon-name-part></tp:taxon-name></italic> is short, usually less than 5 cm long, and consists of shortly pedunculate cymes, these often reduced to single flowers, the bracteoles caducous (Table <xref ref-type="table" rid="T1">1</xref>).</p><fig id="F1" position="float" orientation="portrait"><label>Figure 1.</label><caption><p>
                <italic><tp:taxon-name><tp:taxon-name-part taxon-name-part-type="genus" reg="Ipomoea">Ipomoea</tp:taxon-name-part> <tp:taxon-name-part taxon-name-part-type="species" reg="attenuata">attenuata</tp:taxon-name-part></tp:taxon-name></italic> <bold>A</bold> habit <bold>B</bold> xylopodium <bold>C</bold> section of stem showing indumentum <bold>D</bold> sepals outermost (left) to innermost (right) <bold>E</bold> corolla opened out to show stamens <bold>F</bold> ovary and style <bold>G</bold> capsule <bold>H</bold> seed. Drawn by Rosemary Wise <bold>A–E</bold> from <italic>H.S. Irwin et al.</italic> 11019 <bold>F–H</bold> from <italic>M. Mendoza et al.</italic> 4802.</p></caption><graphic xmlns:xlink="http://www.w3.org/1999/xlink" xlink:href="phytokeys-88-001-g001.jpg" position="float" orientation="portrait" xlink:type="simple" id="oo_160682.jpg"/></fig></tp:treatment-sec><tp:treatment-sec sec-type="material" id="SECID0ENIAE"><title>Type.</title><p>BRAZIL. Distrito Federal, Loc. Gama, BR 60, ca. 8.2 km do Tevo, DF-180 SO, disturbed campo sujo, dispersed locally, <named-content xmlns:xlink="http://www.w3.org/1999/xlink" content-type="dwc:verbatimCoordinates" xlink:type="simple"><named-content content-type="geo-json" specific-use="{&#34;type&#34;:&#34;Point&#34;,&#34;coordinates&#34;:[-48.105900,-15.575600]}" id="NCID0EWIAE" xlink:type="simple">15.5756°S 48.1059°W</named-content></named-content>, 1030 m, 26 Feb. 2015, <italic>M. Mendoza, J.B.A. Brugel, A.A. Santos, T. Reis &amp; T.K.M. Arquelão</italic> 4802 (holotype UB, isotypes CEN, K).</p></tp:treatment-sec><tp:treatment-sec sec-type="description" id="SECID0E4IAE"><title>Description.</title><p>Perennial herb; rootstock a woody xylopodium; stems up to 80 cm long, 2 mm diam., decumbent, weakly ascending or, fide field notes, climbing, pubescent with relatively long, often twisted, spreading and appressed hairs. Leaves shortly petiolate, 4–10 × 0.3–0.7 cm, narrowly oblong, entire, apex acute and shortly mucronate, base cuneate, both surfaces thinly pubescent but more densely so abaxi<!--PageBreak-->ally; petioles 3–7 mm long, pubescent. Inflorescence of lax, compounded axillary cymes from the middle and upper leaf axils; cymes up to 15 cm long, rather narrow, diminishing in size upwards, irregularly racemose in form; peduncle 2–7 cm long, often extending into a rhachis, pubescent; primary bracteoles foliose, 9–12 × 1–3 mm, linear, acuminate, persistent; secondary peduncles 0.5–2 cm long, thinly pubescent; ultimate bracteoles 4–7 × 0.5–1 mm, linear-lanceolate, finely acuminate to attenuate, persistent; pedicels very short, 3–5 mm long, a few scattered hairs present; calyx ovate in outline; sepals subequal, 11–14 × 4–5 mm, ovate with distinct truncate base and long-attenuated acuminate apex, glabrous, the inner sepals very slightly longer than outer; corolla funnel-shaped, pink or reddish-purple, 4–5 cm long, pubescent on the midpetaline bands, limb c. 2.5–3 cm diam., shallowly lobed; stamens glabrous except at the base, unequal, longer 1.7–1.8 cm, shorter c. 1 cm, anthers linear, c. 3 mm long; ovary bilocular, glabrous; style glabrous, stigma bilobed. Capsule 13–15 × 8 mm, ovoid, glabrous; seeds 7 × 3.5 mm, ellipsoid, blackish-brown, glabrous except for pubescence along the angles.</p></tp:treatment-sec><tp:treatment-sec sec-type="distribution" id="SECID0EFJAE"><title>Distribution and habitat.</title><p>BRAZIL. Endemic to the Distrito Federal and Goiás State, where it appears to be a rare species of cerrado. Figure <xref ref-type="fig" rid="F2">2</xref>.</p><!--PageBreak--></tp:treatment-sec><tp:treatment-sec sec-type="Additional collections seen" id="SECID0EQJAE"><title>Additional collections seen.</title><p>Goiás: Samambaia, Rio Corumbá, <italic>E.P. Heringer</italic> 11283 (NY). Goiás: Mun. Luziania, Santo Antonio do Descoberto, <italic>R.C. Mendonça</italic> 93 (IBGE, NY). Goiás: Serra dos Pireneus, c. 20 km S of Corumbá de Goiás, <italic>H.S. Irwin et al.</italic> 11019 (NY).</p></tp:treatment-sec><tp:treatment-sec sec-type="conservation status" id="SECID0E3JAE"><title>Conservation status.</title><p>This species has been found in four separate locations. Two of the four collections are of apparent unicates and the only collection for which any details are available is the type. The field notes of this collection describe the plant as dispersed in campo sujo. <italic><tp:taxon-name><tp:taxon-name-part taxon-name-part-type="genus" reg="Ipomoea">Ipomoea</tp:taxon-name-part> <tp:taxon-name-part taxon-name-part-type="species" reg="attenuata">attenuata</tp:taxon-name-part></tp:taxon-name></italic> is, therefore, apparently rare but relatively widely distributed. (Fig. <xref ref-type="fig" rid="F2">2</xref>). It has an area of occupancy of approximately 16.000 km², thus indicating Endangered status (<abbrev xmlns:xlink="http://www.w3.org/1999/xlink" xlink:title="Endangered" id="ABBRID0ERKAE" xlink:type="simple">EN</abbrev>) within IUCN guidelines (2012) but should probably be treated as Data Deficient (<abbrev xmlns:xlink="http://www.w3.org/1999/xlink" xlink:title="Data Deficient" id="ABBRID0EVKAE" xlink:type="simple">DD</abbrev>) until the populations of this species can be carefully evaluated.</p><fig id="F2" position="float" orientation="portrait"><label>Figure 2.</label><caption><p>Map of Eastern Brazil and Paraguay showing distribution of <italic><tp:taxon-name><tp:taxon-name-part taxon-name-part-type="genus" reg="Ipomoea">Ipomoea</tp:taxon-name-part> <tp:taxon-name-part taxon-name-part-type="species" reg="attenuata">attenuata</tp:taxon-name-part></tp:taxon-name></italic> (▲), <italic><tp:taxon-name><tp:taxon-name-part taxon-name-part-type="genus" reg="Ipomoea">I.</tp:taxon-name-part> <tp:taxon-name-part taxon-name-part-type="species" reg="dasycarpa">dasycarpa</tp:taxon-name-part></tp:taxon-name></italic> (■) and <italic><tp:taxon-name><tp:taxon-name-part taxon-name-part-type="genus" reg="Ipomoea">I.</tp:taxon-name-part> <tp:taxon-name-part taxon-name-part-type="species" reg="dolichopoda">dolichopoda</tp:taxon-name-part></tp:taxon-name></italic> (✖).</p></caption><graphic xmlns:xlink="http://www.w3.org/1999/xlink" xlink:href="phytokeys-88-001-g002.jpg" position="float" orientation="portrait" xlink:type="simple" id="oo_160683.jpg"/></fig></tp:treatment-sec><tp:treatment-sec sec-type="etymology" id="SECID0EHMAE"><title>Etymology.</title><p>The epithet “<italic><tp:taxon-name><tp:taxon-name-part taxon-name-part-type="species" reg="attenuata">attenuata</tp:taxon-name-part></tp:taxon-name></italic>” refers to the attenuate tips of the sepals and bracteoles.</p></tp:treatment-sec><tp:treatment-sec sec-type="notes" id="SECID0EXMAE"><title>Notes.</title><p>Although we have not been able to sequence this species, <italic><tp:taxon-name><tp:taxon-name-part taxon-name-part-type="genus" reg="Ipomoea">I.</tp:taxon-name-part> <tp:taxon-name-part taxon-name-part-type="species" reg="attenuata">attenuata</tp:taxon-name-part></tp:taxon-name></italic> probably belongs to a large clade of around 70 species almost restricted to South America, which is characterised morphologically by the pubescent exterior of the corolla and the subequal, pubescent, ovate herbaceous sepals. However, the attenuate sepal tips raise doubts about this tentative placement as this shape is atypical of species in this clade.</p><p>The form of the inflorescence (axillary cymes) combined with the oblong leaf shape strongly suggests this is essentially a decumbent species even though this is not indicated in field notes.</p></tp:treatment-sec><tp:treatment-sec><!--Section generated to contain objects referenced in tp:taxon-treatment.--><table-wrap id="T1" position="float" orientation="portrait"><label>Table 1.</label><caption><p>Differences between <italic><tp:taxon-name><tp:taxon-name-part taxon-name-part-type="genus" reg="Ipomoea">Ipomoea</tp:taxon-name-part> <tp:taxon-name-part taxon-name-part-type="species" reg="campestris">campestris</tp:taxon-name-part></tp:taxon-name></italic>, <italic><tp:taxon-name><tp:taxon-name-part taxon-name-part-type="genus" reg="Ipomoea">I.</tp:taxon-name-part> <tp:taxon-name-part taxon-name-part-type="species" reg="attenuata">attenuata</tp:taxon-name-part></tp:taxon-name></italic>, <italic><tp:taxon-name><tp:taxon-name-part taxon-name-part-type="genus" reg="Ipomoea">I.</tp:taxon-name-part> <tp:taxon-name-part taxon-name-part-type="species" reg="dolichopoda">dolichopoda</tp:taxon-name-part></tp:taxon-name></italic> and <italic><tp:taxon-name><tp:taxon-name-part taxon-name-part-type="genus" reg="Ipomoea">I.</tp:taxon-name-part> <tp:taxon-name-part taxon-name-part-type="species" reg="ensiformis">ensiformis</tp:taxon-name-part></tp:taxon-name></italic>.</p></caption><table id="TID0EGEAC" rules="all"><tbody><tr><th rowspan="1" colspan="1"/><th rowspan="1" colspan="1">
                <italic><tp:taxon-name><tp:taxon-name-part taxon-name-part-type="genus" reg="Ipomoea">I.</tp:taxon-name-part> <tp:taxon-name-part taxon-name-part-type="species" reg="campestris">campestris</tp:taxon-name-part></tp:taxon-name></italic>
              </th><th rowspan="1" colspan="1">
                <italic><tp:taxon-name><tp:taxon-name-part taxon-name-part-type="genus" reg="Ipomoea">I.</tp:taxon-name-part> <tp:taxon-name-part taxon-name-part-type="species" reg="attenuata">attenuata</tp:taxon-name-part></tp:taxon-name></italic>
              </th><th rowspan="1" colspan="1">
                <italic><tp:taxon-name><tp:taxon-name-part taxon-name-part-type="genus" reg="Ipomoea">I.</tp:taxon-name-part> <tp:taxon-name-part taxon-name-part-type="species" reg="dolichopoda">dolichopoda</tp:taxon-name-part></tp:taxon-name></italic>
              </th><th rowspan="1" colspan="1">
                <italic><tp:taxon-name><tp:taxon-name-part taxon-name-part-type="genus" reg="Ipomoea">I.</tp:taxon-name-part> <tp:taxon-name-part taxon-name-part-type="species" reg="ensiformis">ensiformis</tp:taxon-name-part></tp:taxon-name></italic>
              </th></tr><tr><td rowspan="1" colspan="1">Habit</td><td rowspan="1" colspan="1">usually erect, sometimes decumbent</td><td rowspan="1" colspan="1">decumbent or climbing</td><td rowspan="1" colspan="1">decumbent</td><td rowspan="1" colspan="1">procumbent</td></tr><tr><td rowspan="1" colspan="1">Indumentum</td><td rowspan="1" colspan="1">pubescent</td><td rowspan="1" colspan="1">pubescent</td><td rowspan="1" colspan="1">pilose with long spreading white hairs</td><td rowspan="1" colspan="1">thinly pubescent, glabrescent</td></tr><tr><td rowspan="1" colspan="1">Leaf size</td><td rowspan="1" colspan="1">4–10 × 0.1–1 cm</td><td rowspan="1" colspan="1">4–10 × 0.3–0.7 cm</td><td rowspan="1" colspan="1">4–6.5 × 0.8–1.5 cm</td><td rowspan="1" colspan="1">2–6 × 0.3–1.6 cm</td></tr><tr><td rowspan="1" colspan="1">Inflorescence</td><td rowspan="1" colspan="1">simple axillary cymes of 1–2 flowers</td><td rowspan="1" colspan="1">elongate, complex cymes, racemose in form</td><td rowspan="1" colspan="1">axillary cymes with long secondary peduncles</td><td rowspan="1" colspan="1">simple axillary cymes of 1(–2) flowers</td></tr><tr><td rowspan="1" colspan="1">Peduncles</td><td rowspan="1" colspan="1">0.2–1.5 cm, relatively stout</td><td rowspan="1" colspan="1">2–7 cm</td><td rowspan="1" colspan="1">0.3–12 cm</td><td rowspan="1" colspan="1">1.4–3.2 cm</td></tr><tr><td rowspan="1" colspan="1">Bracteoles</td><td rowspan="1" colspan="1">Linear, 1–2 mm, caducous</td><td rowspan="1" colspan="1">Linear-lanceolate, 4–7 mm, persistent</td><td rowspan="1" colspan="1">filiform, 9–12 mm, tardily caducous</td><td rowspan="1" colspan="1">ovate, 3 mm, tardily caducous</td></tr><tr><td rowspan="1" colspan="1">Pedicels</td><td rowspan="1" colspan="1">3–9 mm</td><td rowspan="1" colspan="1">3–5 mm</td><td rowspan="1" colspan="1">8–15 mm</td><td rowspan="1" colspan="1">5–6 mm</td></tr><tr><td rowspan="1" colspan="1">Sepal length</td><td rowspan="1" colspan="1">8–11 mm</td><td rowspan="1" colspan="1">11–14 mm</td><td rowspan="1" colspan="1">10–14 mm</td><td rowspan="1" colspan="1">6–8 mm</td></tr><tr><td rowspan="1" colspan="1">Sepal shape</td><td rowspan="1" colspan="1">oblong-ovate, apex acute, base rounded</td><td rowspan="1" colspan="1">ovate, apex acuminate to attenuate, base truncate</td><td rowspan="1" colspan="1">ovate, apex acuminate and mucronate, base truncate</td><td rowspan="1" colspan="1">oblong-ovate, apex obtuse, base rounded</td></tr><tr><td rowspan="1" colspan="1">Corolla length</td><td rowspan="1" colspan="1">3.5–6 cm</td><td rowspan="1" colspan="1">4–5 cm</td><td rowspan="1" colspan="1">c. 5.5 cm</td><td rowspan="1" colspan="1">3–4 cm</td></tr><tr><td rowspan="1" colspan="1">Corolla indumentum (exterior)</td><td rowspan="1" colspan="1">pubescent</td><td rowspan="1" colspan="1">pubescent</td><td rowspan="1" colspan="1">glabrous</td><td rowspan="1" colspan="1">Sparsely pubescent</td></tr></tbody></table></table-wrap></tp:treatment-sec></tp:taxon-treatment>
