# Supplementary material for: New species of Ipomoea (Convolvulaceae) from South America
Source: PhytoKeys. 2017 Oct 11;(88):1–38. doi: 10.3897/phytokeys.88.12891 (PMC5672133; doi:10.3897/phytokeys.88.12891)
Supplement: XML Treatment for Ipomoea cuscoensis [file phytokeys.88.12891-treatment2.xml]

<!DOCTYPE tp:taxon-treatment
  PUBLIC "-//TaxonX//DTD Taxonomic Treatment Publishing DTD v0 20100105//EN" "tax-treatment-NSO.dtd">
<tp:taxon-treatment xmlns:tp="http://www.plazi.org/taxpub"><tp:treatment-meta><kwd-group><label>Taxon classification</label><kwd><named-content xmlns:xlink="http://www.w3.org/1999/xlink" content-type="kingdom">Plantae</named-content></kwd><kwd><named-content xmlns:xlink="http://www.w3.org/1999/xlink" content-type="order">Solanales</named-content></kwd><kwd><named-content xmlns:xlink="http://www.w3.org/1999/xlink" content-type="family">Convolvulaceae</named-content></kwd></kwd-group><mixed-citation publication-type="journal"><person-group><name><surname>Wood</surname><given-names>John R.I.</given-names></name><name><surname>Muñoz-Rodríguez</surname><given-names>Pablo</given-names></name><name><surname>Degen</surname><given-names>Rosa</given-names></name><name><surname>Scotland</surname><given-names>Robert W.</given-names></name></person-group><article-title>New species of <italic><tp:taxon-name><tp:taxon-name-part taxon-name-part-type="genus" reg="Ipomoea">Ipomoea</tp:taxon-name-part></tp:taxon-name></italic> (<tp:taxon-name><tp:taxon-name-part taxon-name-part-type="family">Convolvulaceae</tp:taxon-name-part></tp:taxon-name>) from South America</article-title><source>PhytoKeys</source><day>11</day><month>10</month><year>2017</year><volume>2017</volume><issue>88</issue><fpage>1</fpage><lpage>38</lpage><pub-id pub-id-type="doi">10.3897/phytokeys.88.12891</pub-id></mixed-citation></tp:treatment-meta><tp:nomenclature><tp:taxon-name>
            <tp:taxon-name-part taxon-name-part-type="genus" reg="Ipomoea">Ipomoea</tp:taxon-name-part>
            <tp:taxon-name-part taxon-name-part-type="species" reg="cuscoensis">cuscoensis</tp:taxon-name-part>
            <object-id xmlns:xlink="http://www.w3.org/1999/xlink" content-type="ipni" xlink:type="simple">urn:lsid:ipni.org:names:77166176-1</object-id>
          </tp:taxon-name><tp:taxon-authority>J.R.I.Wood &amp; P.Muñoz</tp:taxon-authority><tp:taxon-status xmlns:xlink="http://www.w3.org/1999/xlink" xlink:type="simple">sp. nov.</tp:taxon-status><xref ref-type="fig" rid="F3">Figures 3</xref><xref ref-type="fig" rid="F4">, 4</xref><!--PageBreak--></tp:nomenclature><tp:treatment-sec sec-type="diagnosis" id="SECID0E2OAE"><title>Diagnosis.</title><p>
            <italic><tp:taxon-name><tp:taxon-name-part taxon-name-part-type="genus" reg="Ipomoea">Ipomoea</tp:taxon-name-part> <tp:taxon-name-part taxon-name-part-type="species" reg="cuscoensis">cuscoensis</tp:taxon-name-part></tp:taxon-name></italic> is a distinct species because of its glabrous indumentum, 3–5-lobed leaves, large ovate-elliptic scarious-margined sepals and striking purple corolla. It is most likely to be confused with <italic><tp:taxon-name><tp:taxon-name-part taxon-name-part-type="genus" reg="Ipomoea">I.</tp:taxon-name-part> <tp:taxon-name-part taxon-name-part-type="species" reg="peruviana">peruviana</tp:taxon-name-part></tp:taxon-name></italic> O’Donell and <italic><tp:taxon-name><tp:taxon-name-part taxon-name-part-type="genus" reg="Ipomoea">I.</tp:taxon-name-part> <tp:taxon-name-part taxon-name-part-type="species" reg="clavata">clavata</tp:taxon-name-part></tp:taxon-name></italic> (G. Don) Ooststr. ex J.F. Macbr., but differs from both in the purple corolla, c. 6.5 cm long, and in having all leaves 3–5-lobed. <italic><tp:taxon-name><tp:taxon-name-part taxon-name-part-type="genus" reg="Ipomoea">I.</tp:taxon-name-part> <tp:taxon-name-part taxon-name-part-type="species" reg="peruviana">peruviana</tp:taxon-name-part></tp:taxon-name></italic> differs additionally in its much larger (10–11 cm long), very pale blue corolla and mostly entire leaves while <italic><tp:taxon-name><tp:taxon-name-part taxon-name-part-type="genus" reg="Ipomoea">I.</tp:taxon-name-part> <tp:taxon-name-part taxon-name-part-type="species" reg="clavata">clavata</tp:taxon-name-part></tp:taxon-name></italic> differs in its solitary blue flowers and pilose stems.</p><fig id="F3" position="float" orientation="portrait"><label>Figure 3.</label><caption><p>
                <italic><tp:taxon-name><tp:taxon-name-part taxon-name-part-type="genus" reg="Ipomoea">Ipomoea</tp:taxon-name-part> <tp:taxon-name-part taxon-name-part-type="species" reg="cuscoensis">cuscoensis</tp:taxon-name-part></tp:taxon-name></italic>. <bold>A</bold> habit <bold>B</bold> habit; <bold>C</bold> outer sepal; <bold>D</bold> inner sepal. Drawn by Rosemary Wise from <italic>Galiano et al.</italic> 5146.</p></caption><graphic xmlns:xlink="http://www.w3.org/1999/xlink" xlink:href="phytokeys-88-001-g003.jpg" position="float" orientation="portrait" xlink:type="simple" id="oo_160684.jpg"/></fig><fig id="F4" position="float" orientation="portrait"><label>Figure 4.</label><caption><p>Image of <italic><tp:taxon-name><tp:taxon-name-part taxon-name-part-type="genus" reg="Vargas">Vargas</tp:taxon-name-part></tp:taxon-name></italic> 22075 showing the distinctive purple flowers of <italic><tp:taxon-name><tp:taxon-name-part taxon-name-part-type="genus" reg="Ipomoea">Ipomoea</tp:taxon-name-part> <tp:taxon-name-part taxon-name-part-type="species" reg="cuscoensis">cuscoensis</tp:taxon-name-part></tp:taxon-name></italic>.</p></caption><graphic xmlns:xlink="http://www.w3.org/1999/xlink" xlink:href="phytokeys-88-001-g004.jpg" position="float" orientation="portrait" xlink:type="simple" id="oo_160685.jpg"/></fig></tp:treatment-sec><tp:treatment-sec sec-type="material" id="SECID0EZSAE"><title>Type.</title><p>PERU. Cusco: Anta, Sisal, Limatambo, 2300 m, 15 March 1963, <italic>C. <tp:taxon-name><tp:taxon-name-part taxon-name-part-type="genus" reg="Vargas">Vargas</tp:taxon-name-part></tp:taxon-name></italic> 14325 (holotype CUZ, isotype US).</p></tp:treatment-sec><tp:treatment-sec sec-type="description" id="SECID0EHTAE"><title>Description.</title><p>Twining perennial of unknown height; stems glabrous. Leaves petiolate, 3–6 × 3–6.5 cm, 3–5-lobed, the terminal lobe larger, lobes elliptic in outline, apex acuminate to an obtuse mucronate tip, base shallowly cordate, margin weakly crenate, both surfaces glabrous, abaxially paler with prominent whitish veins; petioles 1.3–3 cm. Inflorescence of pedunculate axillary cymes with up to 7 flowers; peduncles <!--PageBreak-->4–6 cm, glabrous; bracteoles caducous, not seen; pedicels 8–20 mm, glabrous; calyx narrowly ovoid, sepals somewhat unequal, outer sepals 20–22 × 10 mm, ovate to ovate-elliptic, shortly mucronate, glabrous, margins scarious; inner sepals 15 × 8 mm, ellipsoid, mucronate, the scarious margins broad; corolla 6.5 cm long, campanulate, glabrous, deep pink, limb 3–4 cm diameter. Capsule and seeds unknown.</p><!--PageBreak--></tp:treatment-sec><tp:treatment-sec sec-type="distribution" id="SECID0EQTAE"><title>Distribution and habitat.</title><p>Endemic to dry forest and scrub at 2100–2700 m in Southern PERU. Figure <xref ref-type="fig" rid="F5">5</xref>.</p><fig id="F5" position="float" orientation="portrait"><label>Figure 5.</label><caption><p>Map of equatorial South America showing the distribution of <italic><tp:taxon-name><tp:taxon-name-part taxon-name-part-type="genus" reg="Ipomoea">Ipomoea</tp:taxon-name-part> <tp:taxon-name-part taxon-name-part-type="species" reg="cuscoensis">cuscoensis</tp:taxon-name-part></tp:taxon-name></italic> (●), <italic><tp:taxon-name><tp:taxon-name-part taxon-name-part-type="genus" reg="Ipomoea">I.</tp:taxon-name-part> <tp:taxon-name-part taxon-name-part-type="species" reg="graminifolia">graminifolia</tp:taxon-name-part></tp:taxon-name></italic> (✖), <italic><tp:taxon-name><tp:taxon-name-part taxon-name-part-type="genus" reg="Ipomoea">I.</tp:taxon-name-part> <tp:taxon-name-part taxon-name-part-type="species" reg="uninervis">uninervis</tp:taxon-name-part></tp:taxon-name></italic> (▲) and <italic><tp:taxon-name><tp:taxon-name-part taxon-name-part-type="genus" reg="Ipomoea">I.</tp:taxon-name-part> <tp:taxon-name-part taxon-name-part-type="species" reg="velutinifolia">velutinifolia</tp:taxon-name-part></tp:taxon-name></italic> (■).</p></caption><graphic xmlns:xlink="http://www.w3.org/1999/xlink" xlink:href="phytokeys-88-001-g005.jpg" position="float" orientation="portrait" xlink:type="simple" id="oo_160687.jpg"/></fig></tp:treatment-sec><tp:treatment-sec sec-type="Additional collections seen" id="SECID0ETVAE"><title>Additional collections seen.</title><p>Apurimac: Abancay, Cachora, 2700 m, 17 Jan 1950, <italic>C. <tp:taxon-name><tp:taxon-name-part taxon-name-part-type="genus" reg="Vargas">Vargas</tp:taxon-name-part></tp:taxon-name></italic> 9083 (CUZ); Grau, bajando a Kai Ranka, 2400 m, 9 March 1946, <italic>C. <tp:taxon-name><tp:taxon-name-part taxon-name-part-type="genus" reg="Vargas">Vargas</tp:taxon-name-part></tp:taxon-name></italic> <!--PageBreak-->5826 (CUZ). Cusco: Anta, Río Blanco, 2100 m, 22 March 1971, <italic>C. <tp:taxon-name><tp:taxon-name-part taxon-name-part-type="genus" reg="Vargas">Vargas</tp:taxon-name-part></tp:taxon-name></italic> 22075 (CUZ); Mollepata, 2710 m, 3 May 2003, <italic>W. Galiano et al</italic>. 5146 (MO).</p></tp:treatment-sec><tp:treatment-sec sec-type="conservation status" id="SECID0EVWAE"><title>Conservation status.</title><p>Although we have seen five separate collections of this species, they all come from a restricted area of Peru and the labels provide no information about the plant’s frequency. It should probably be treated as a “black star” species within the classification of <xref ref-type="bibr" rid="B7">Hawthorne and Marshall (2016)</xref> and be classified as Endangered (<abbrev xmlns:xlink="http://www.w3.org/1999/xlink" xlink:title="Endangered" id="ABBRID0E6WAE" xlink:type="simple">EN</abbrev>) within <xref ref-type="bibr" rid="B8">IUCN (2012)</xref> guidelines because of an area of occupancy of &lt; 12, 000 km², based on an analysis using GEOCAT. However, these classifications should be treated as provisional until a full field evaluation is carried out.</p></tp:treatment-sec><tp:treatment-sec sec-type="etymology" id="SECID0EHXAE"><title>Etymology.</title><p>The epithet “<italic><tp:taxon-name><tp:taxon-name-part taxon-name-part-type="species" reg="cuscoensis">cuscoensis</tp:taxon-name-part></tp:taxon-name></italic>” refers to the Cusco region to which this species is endemic.</p></tp:treatment-sec><tp:treatment-sec sec-type="notes" id="SECID0EXXAE"><title>Notes.</title><p>Phylogenetic analysis using <italic><abbrev xmlns:xlink="http://www.w3.org/1999/xlink" xlink:title="Internal Transcribed Spacer" id="ABBRID0E5XAE" xlink:type="simple">ITS</abbrev></italic> sequences (unpublished data) indicates that this species belongs to a small clade, which includes <italic><tp:taxon-name><tp:taxon-name-part taxon-name-part-type="genus" reg="Ipomoea">I.</tp:taxon-name-part> <tp:taxon-name-part taxon-name-part-type="species" reg="lindenii">lindenii</tp:taxon-name-part></tp:taxon-name></italic> M Martens &amp; Galeotti, <italic><tp:taxon-name><tp:taxon-name-part taxon-name-part-type="genus" reg="Ipomoea">I.</tp:taxon-name-part> <tp:taxon-name-part taxon-name-part-type="species" reg="corymbosa">corymbosa</tp:taxon-name-part></tp:taxon-name></italic> (L.) Roth ex Roem. &amp; Schult. and <italic><tp:taxon-name><tp:taxon-name-part taxon-name-part-type="genus" reg="Ipomoea">I.</tp:taxon-name-part> <tp:taxon-name-part taxon-name-part-type="species" reg="clavata">clavata</tp:taxon-name-part></tp:taxon-name></italic>, all of which are characterised by their relatively large sepals. It has been confused with <italic><tp:taxon-name><tp:taxon-name-part taxon-name-part-type="genus" reg="Ipomoea">I.</tp:taxon-name-part> <tp:taxon-name-part taxon-name-part-type="species" reg="peruviana">peruviana</tp:taxon-name-part></tp:taxon-name></italic> both in the herbarium and also by <xref ref-type="bibr" rid="B18">Wood and Scotland (2017b)</xref>, partly because <italic><tp:taxon-name><tp:taxon-name-part taxon-name-part-type="genus" reg="Ipomoea">I.</tp:taxon-name-part> <tp:taxon-name-part taxon-name-part-type="species" reg="peruviana">peruviana</tp:taxon-name-part></tp:taxon-name></italic> is poorly known and partly because images of <italic><tp:taxon-name><tp:taxon-name-part taxon-name-part-type="genus" reg="Ipomoea">I.</tp:taxon-name-part> <tp:taxon-name-part taxon-name-part-type="species" reg="cuscoensis">cuscoensis</tp:taxon-name-part></tp:taxon-name></italic> have only recently become available to us after Muñoz’s visit to CUZ in April 2017. These make clear the very distinctive flowers of the new species and confirm that it grows at the relatively high altitude of 2100 to 2710 m, at a much higher elevation than the lowland <italic><tp:taxon-name><tp:taxon-name-part taxon-name-part-type="genus" reg="Ipomoea">I.</tp:taxon-name-part> <tp:taxon-name-part taxon-name-part-type="species" reg="peruviana">peruviana</tp:taxon-name-part></tp:taxon-name></italic>.</p><!--PageBreak--></tp:treatment-sec><ref-list><ref id="B7"><mixed-citation xmlns:xlink="http://www.w3.org/1999/xlink" xlink:type="simple">
          <person-group><name name-style="western"><surname>Hawthorne</surname><given-names>WD</given-names></name><name name-style="western"><surname>Marshall</surname><given-names>CAM</given-names></name></person-group> (<year>2016</year>) A Manual for Rapid Botanical Survey (RBS) and measurement of vegetation bioquality. Published online, June 2016. Department of Plant Sciences, University of Oxford, U.K. <ext-link xlink:type="simple" ext-link-type="uri" xlink:href="http://herbaria-old.plants.ox.ac.uk/rbs/">http://herbaria-old.plants.ox.ac.uk/rbs/</ext-link></mixed-citation></ref><ref id="B8"><mixed-citation xmlns:xlink="http://www.w3.org/1999/xlink" xlink:type="simple">
          <institution xlink:type="simple">IUCN</institution> (<year>2012</year>) IUCN Red List Categories and Criteria. Ed 2. International Union for the Conservation of Nature, Gland, Switzerland. <ext-link xlink:type="simple" ext-link-type="uri" xlink:href="http://s3.amazonaws.com/iucnredlist-newcms/staging/public/attachments/3097/redlist_cats_crit_en.pdf">http://s3.amazonaws.com/iucnredlist-newcms/staging/public/attachments/3097/redlist_cats_crit_en.pdf</ext-link></mixed-citation></ref><ref id="B18"><mixed-citation xmlns:xlink="http://www.w3.org/1999/xlink" xlink:type="simple">
          <person-group><name name-style="western"><surname>Wood</surname><given-names>JRI</given-names></name><name name-style="western"><surname>Scotland</surname><given-names>RW</given-names></name></person-group> (<year>2017b</year>) <article-title>Notes on <italic><tp:taxon-name><tp:taxon-name-part taxon-name-part-type="genus">Ipomoea</tp:taxon-name-part></tp:taxon-name></italic> (<tp:taxon-name><tp:taxon-name-part taxon-name-part-type="family">Convolvulaceae</tp:taxon-name-part></tp:taxon-name>) from the Amazonian periphery.</article-title> <source>Kew Bulletin</source> <volume>72</volume>(<issue>10</issue>): <fpage>1</fpage>–<lpage>26</lpage>. <ext-link xlink:type="simple" ext-link-type="doi" xlink:href="10.1007/s12225-017-9682-9">https://doi.org/10.1007/s12225-017-9682-9</ext-link></mixed-citation></ref></ref-list></tp:taxon-treatment>
