# Supplementary material for: New species of Ipomoea (Convolvulaceae) from South America
Source: PhytoKeys. 2017 Oct 11;(88):1–38. doi: 10.3897/phytokeys.88.12891 (PMC5672133; doi:10.3897/phytokeys.88.12891)
Supplement: XML Treatment for Ipomoea dasycarpa [file phytokeys.88.12891-treatment3.xml]

<!DOCTYPE tp:taxon-treatment
  PUBLIC "-//TaxonX//DTD Taxonomic Treatment Publishing DTD v0 20100105//EN" "tax-treatment-NSO.dtd">
<tp:taxon-treatment xmlns:tp="http://www.plazi.org/taxpub"><tp:treatment-meta><kwd-group><label>Taxon classification</label><kwd><named-content xmlns:xlink="http://www.w3.org/1999/xlink" content-type="kingdom">Plantae</named-content></kwd><kwd><named-content xmlns:xlink="http://www.w3.org/1999/xlink" content-type="order">Solanales</named-content></kwd><kwd><named-content xmlns:xlink="http://www.w3.org/1999/xlink" content-type="family">Convolvulaceae</named-content></kwd></kwd-group><mixed-citation publication-type="journal"><person-group><name><surname>Wood</surname><given-names>John R.I.</given-names></name><name><surname>Muñoz-Rodríguez</surname><given-names>Pablo</given-names></name><name><surname>Degen</surname><given-names>Rosa</given-names></name><name><surname>Scotland</surname><given-names>Robert W.</given-names></name></person-group><article-title>New species of <italic><tp:taxon-name><tp:taxon-name-part taxon-name-part-type="genus" reg="Ipomoea">Ipomoea</tp:taxon-name-part></tp:taxon-name></italic> (<tp:taxon-name><tp:taxon-name-part taxon-name-part-type="family">Convolvulaceae</tp:taxon-name-part></tp:taxon-name>) from South America</article-title><source>PhytoKeys</source><day>11</day><month>10</month><year>2017</year><volume>2017</volume><issue>88</issue><fpage>1</fpage><lpage>38</lpage><pub-id pub-id-type="doi">10.3897/phytokeys.88.12891</pub-id></mixed-citation></tp:treatment-meta><tp:nomenclature><tp:taxon-name>
            <tp:taxon-name-part taxon-name-part-type="genus" reg="Ipomoea">Ipomoea</tp:taxon-name-part>
            <tp:taxon-name-part taxon-name-part-type="species" reg="dasycarpa">dasycarpa</tp:taxon-name-part>
            <object-id xmlns:xlink="http://www.w3.org/1999/xlink" content-type="ipni" xlink:type="simple">urn:lsid:ipni.org:names:77166177-1</object-id>
          </tp:taxon-name><tp:taxon-authority>J.R.I.Wood &amp; Scotland</tp:taxon-authority><tp:taxon-status xmlns:xlink="http://www.w3.org/1999/xlink" xlink:type="simple">sp. nov.</tp:taxon-status><xref ref-type="fig" rid="F6">Figure 6</xref></tp:nomenclature><tp:treatment-sec sec-type="diagnosis" id="SECID0EB3AE"><title>Diagnosis.</title><p>
            <italic><tp:taxon-name><tp:taxon-name-part taxon-name-part-type="genus" reg="Ipomoea">Ipomoea</tp:taxon-name-part> <tp:taxon-name-part taxon-name-part-type="species" reg="dasycarpa">dasycarpa</tp:taxon-name-part></tp:taxon-name></italic> is close to <italic><tp:taxon-name><tp:taxon-name-part taxon-name-part-type="genus" reg="Ipomoea">I.</tp:taxon-name-part> <tp:taxon-name-part taxon-name-part-type="species" reg="verbasciformis">verbasciformis</tp:taxon-name-part></tp:taxon-name></italic> (Meisn.) O’Donell but is distinguished by the larger dimensions of the leaves (2.5–11 × 1–3.5 cm, not 3–5.5 × 1–2.5 cm), bracteoles (15–20, not 5–12 mm long) and sepals (14–18 × 5–8, not 10–12 × 5 mm), by the strongly mucronate leaves, acuminate, submucronate (not obtuse) sepals and the comose (not glabrous) ovary.</p><fig id="F6" position="float" orientation="portrait"><label>Figure 6.</label><caption><p>
                <italic><tp:taxon-name><tp:taxon-name-part taxon-name-part-type="genus" reg="Ipomoea">Ipomoea</tp:taxon-name-part> <tp:taxon-name-part taxon-name-part-type="species" reg="dasycarpa">dasycarpa</tp:taxon-name-part></tp:taxon-name></italic>. <bold>A</bold> habit <bold>B</bold> leaves and stem <bold>C</bold> adaxial leaf surface <bold>D</bold> abaxial leaf surface <bold>E</bold> outer sepal <bold>F</bold> inner sepal <bold>G</bold> fruiting inflorescence with fallen bracteoles <bold>H</bold> apex of capsule <bold>J</bold> seed. Drawn by Rosemary Wise: <bold>A–D</bold> from <italic>J.R. Pirani et al.</italic> 1715, <bold>E–F, H, J</bold> from <italic>H.S. Irwin et al.</italic> 32875, <bold>G</bold> from <italic>H.S. Irwin et al.</italic> 24946.</p></caption><graphic xmlns:xlink="http://www.w3.org/1999/xlink" xlink:href="phytokeys-88-001-g006.jpg" position="float" orientation="portrait" xlink:type="simple" id="oo_160688.jpg"/></fig></tp:treatment-sec><tp:treatment-sec sec-type="material" id="SECID0ET5AE"><title>Type.</title><p>BRAZIL. Goiás, P.N. Chapada dos Veadeiros, ca. 1100 m, perto da sede do parque, <italic>J.R. Pirani, R.M. Harley, B.L. Stannard, A. Furlan &amp; C. Kameyama</italic> 1715 (holotype SPF, isotype K000944456).</p></tp:treatment-sec><tp:treatment-sec sec-type="description" id="SECID0E25AE"><title>Description.</title><p>Erect perennial subshrub to 1 m, rootstock unknown, presumably a xylopodium, stem densely tomentose with white hairs. Leaves very shortly petiolate, 2.5–11 × 1–3.5 cm, oblong to narrowly-oblong-elliptic, margin entire, base cuneate, apex acute, mucronate, the mucro 1.5–2 mm long, often bent, adaxially green, tomentose, abaxially whitish, tomentose, veins prominent; petioles 2–5 mm, tomentose. Inflorescence terminal formed of shortly pedunculate, 3-flowered cymes arising in the axils of the reduced uppermost leaves; peduncles 1–5.5 cm, grey-tomentose; lower bracteoles 15–20 × 4–7 mm, foliose, elliptic, acuminate to a fine point and ±mucronate, tomentose, persistent; upper bracteoles similar, but slightly smaller; pedicels 0–11 mm, tomentose; sepals subequal, outer 15–18 × 6–8 mm, ovate, acuminate, submucronate, tomentose, inner 14–15 × 5–7 mm, tomentose with broad glabrous margins; corolla 4.5–5 cm, funnel-shaped, pink, tomentose in bud, limb c. 4 cm diameter, entire. Capsule 9 × 5 mm, ovoid, muticous, comose with shaggy, somewhat deciduous hairs; seeds 6 × 3 mm, glabrous apart from the fine white marginal hairs c. 5–6 mm long.</p></tp:treatment-sec><tp:treatment-sec sec-type="distribution" id="SECID0EA6AE"><title>Distribution and habitat.</title><p>BRAZIL. Endemic to relatively high altitudes between 1000 and 1250 m in the Chapada dos Veadeiros in Goiás, apparently growing in rocky cerrado. Figure <xref ref-type="fig" rid="F2">2</xref>.</p></tp:treatment-sec><tp:treatment-sec sec-type="Additional collections seen" id="SECID0EK6AE"><title>Additional collections seen.</title><p>Goiás: Chapada dos Veadeiros, c. 20 km W of Veadeiros, <italic>H.S. Irwin et al</italic>. 12407 (FTG114226); 10 km S of Alto do Paraíso, <italic>H.S. Irwin et al</italic>. 24946a (FTG114228); 18 km N of Alto do Paraíso, <italic>H.S. Irwin et al</italic>. 32875 (FTG114227); Fazenda de Sao Bento, <italic>Glaziou</italic> 21786 (P).</p></tp:treatment-sec><tp:treatment-sec sec-type="conservation status" id="SECID0EY6AE"><title>Conservation status.</title><p>This species has only been found on five occasions, all in the Chapada dos Veadeiros region, indicating this species is very localised in its distribution. Apparently there are duplicates of only one of these collections, suggesting the species is not common in any of the places where it has been found. Field notes are minimally informative. It should probably be treated as Data Deficient (<abbrev xmlns:xlink="http://www.w3.org/1999/xlink" xlink:title="Data Deficient" id="ABBRID0E56AE" xlink:type="simple">DD</abbrev>) within <xref ref-type="bibr" rid="B8">IUCN (2012)</xref> guidelines until the populations can be carefully evaluated. All recorded locations apparently lie within the Chapada dos Veadeiros National Park, which enjoys legal protection.</p></tp:treatment-sec><tp:treatment-sec sec-type="etymology" id="SECID0EHAAG"><title>Etymology.</title><p>The epithet “<italic><tp:taxon-name><tp:taxon-name-part taxon-name-part-type="species" reg="dasycarpa">dasycarpa</tp:taxon-name-part></tp:taxon-name></italic>” refers to the comose ovary and capsule.</p></tp:treatment-sec><tp:treatment-sec sec-type="notes" id="SECID0EXAAG"><title>Notes.</title><p>Molecular sequencing using <italic><abbrev xmlns:xlink="http://www.w3.org/1999/xlink" xlink:title="Internal Transcribed Spacer" id="ABBRID0E5AAG" xlink:type="simple">ITS</abbrev></italic> (unpublished data) shows that <italic><tp:taxon-name><tp:taxon-name-part taxon-name-part-type="genus" reg="Ipomoea">I.</tp:taxon-name-part> <tp:taxon-name-part taxon-name-part-type="species" reg="dasycarpa">dasycarpa</tp:taxon-name-part></tp:taxon-name></italic> belongs to a large clade of around 70 species almost restricted to South America, which is characterised morphologically by the pubescent exterior of the corolla and the subequal, pubescent, ovate herbaceous sepals. The comose (not glabrous) ovary is an especially interesting character as hirsute capsules are rare in <italic><tp:taxon-name><tp:taxon-name-part taxon-name-part-type="genus" reg="Ipomoea">Ipomoea</tp:taxon-name-part></tp:taxon-name></italic> and found outside the <tp:taxon-name><tp:taxon-name-part taxon-name-part-type="genus" reg="Batatas">Batatas</tp:taxon-name-part></tp:taxon-name> clade in only a few species such as <italic><tp:taxon-name><tp:taxon-name-part taxon-name-part-type="genus" reg="Ipomoea">I.</tp:taxon-name-part> <tp:taxon-name-part taxon-name-part-type="species" reg="sidifolia">sidifolia</tp:taxon-name-part></tp:taxon-name></italic> Schrad. and <italic><tp:taxon-name><tp:taxon-name-part taxon-name-part-type="genus" reg="Ipomoea">I.</tp:taxon-name-part> <tp:taxon-name-part taxon-name-part-type="species" reg="velutinifolia">velutinifolia</tp:taxon-name-part></tp:taxon-name></italic> described below. None of these appear to be related to or resemble <italic><tp:taxon-name><tp:taxon-name-part taxon-name-part-type="genus" reg="Ipomoea">I.</tp:taxon-name-part> <tp:taxon-name-part taxon-name-part-type="species" reg="dasycarpa">dasycarpa</tp:taxon-name-part></tp:taxon-name></italic>.</p><!--PageBreak--></tp:treatment-sec><tp:treatment-sec><!--Section generated to contain objects referenced in tp:taxon-treatment.--><fig id="F2" position="float" orientation="portrait"><label>Figure 2.</label><caption><p>Map of Eastern Brazil and Paraguay showing distribution of <italic><tp:taxon-name><tp:taxon-name-part taxon-name-part-type="genus" reg="Ipomoea">Ipomoea</tp:taxon-name-part> <tp:taxon-name-part taxon-name-part-type="species" reg="attenuata">attenuata</tp:taxon-name-part></tp:taxon-name></italic> (▲), <italic><tp:taxon-name><tp:taxon-name-part taxon-name-part-type="genus" reg="Ipomoea">I.</tp:taxon-name-part> <tp:taxon-name-part taxon-name-part-type="species" reg="dasycarpa">dasycarpa</tp:taxon-name-part></tp:taxon-name></italic> (■) and <italic><tp:taxon-name><tp:taxon-name-part taxon-name-part-type="genus" reg="Ipomoea">I.</tp:taxon-name-part> <tp:taxon-name-part taxon-name-part-type="species" reg="dolichopoda">dolichopoda</tp:taxon-name-part></tp:taxon-name></italic> (✖).</p></caption><graphic xmlns:xlink="http://www.w3.org/1999/xlink" xlink:href="phytokeys-88-001-g002.jpg" position="float" orientation="portrait" xlink:type="simple" id="oo_160683.jpg"/></fig></tp:treatment-sec><ref-list><ref id="B8"><mixed-citation xmlns:xlink="http://www.w3.org/1999/xlink" xlink:type="simple">
          <institution xlink:type="simple">IUCN</institution> (<year>2012</year>) IUCN Red List Categories and Criteria. Ed 2. International Union for the Conservation of Nature, Gland, Switzerland. <ext-link xlink:type="simple" ext-link-type="uri" xlink:href="http://s3.amazonaws.com/iucnredlist-newcms/staging/public/attachments/3097/redlist_cats_crit_en.pdf">http://s3.amazonaws.com/iucnredlist-newcms/staging/public/attachments/3097/redlist_cats_crit_en.pdf</ext-link></mixed-citation></ref></ref-list></tp:taxon-treatment>
