# Supplementary material for: New species of Ipomoea (Convolvulaceae) from South America
Source: PhytoKeys. 2017 Oct 11;(88):1–38. doi: 10.3897/phytokeys.88.12891 (PMC5672133; doi:10.3897/phytokeys.88.12891)
Supplement: XML Treatment for Ipomoea dolichopoda [file phytokeys.88.12891-treatment4.xml]

<!DOCTYPE tp:taxon-treatment
  PUBLIC "-//TaxonX//DTD Taxonomic Treatment Publishing DTD v0 20100105//EN" "tax-treatment-NSO.dtd">
<tp:taxon-treatment xmlns:tp="http://www.plazi.org/taxpub"><tp:treatment-meta><kwd-group><label>Taxon classification</label><kwd><named-content xmlns:xlink="http://www.w3.org/1999/xlink" content-type="kingdom">Plantae</named-content></kwd><kwd><named-content xmlns:xlink="http://www.w3.org/1999/xlink" content-type="order">Solanales</named-content></kwd><kwd><named-content xmlns:xlink="http://www.w3.org/1999/xlink" content-type="family">Convolvulaceae</named-content></kwd></kwd-group><mixed-citation publication-type="journal"><person-group><name><surname>Wood</surname><given-names>John R.I.</given-names></name><name><surname>Muñoz-Rodríguez</surname><given-names>Pablo</given-names></name><name><surname>Degen</surname><given-names>Rosa</given-names></name><name><surname>Scotland</surname><given-names>Robert W.</given-names></name></person-group><article-title>New species of <italic><tp:taxon-name><tp:taxon-name-part taxon-name-part-type="genus" reg="Ipomoea">Ipomoea</tp:taxon-name-part></tp:taxon-name></italic> (<tp:taxon-name><tp:taxon-name-part taxon-name-part-type="family">Convolvulaceae</tp:taxon-name-part></tp:taxon-name>) from South America</article-title><source>PhytoKeys</source><day>11</day><month>10</month><year>2017</year><volume>2017</volume><issue>88</issue><fpage>1</fpage><lpage>38</lpage><pub-id pub-id-type="doi">10.3897/phytokeys.88.12891</pub-id></mixed-citation></tp:treatment-meta><tp:nomenclature><tp:taxon-name>
            <tp:taxon-name-part taxon-name-part-type="genus" reg="Ipomoea">Ipomoea</tp:taxon-name-part>
            <tp:taxon-name-part taxon-name-part-type="species" reg="dolichopoda">dolichopoda</tp:taxon-name-part>
            <object-id xmlns:xlink="http://www.w3.org/1999/xlink" content-type="ipni" xlink:type="simple">urn:lsid:ipni.org:names:77166178-1</object-id>
          </tp:taxon-name><tp:taxon-authority>J.R.I.Wood &amp; R.Degen</tp:taxon-authority><tp:taxon-status xmlns:xlink="http://www.w3.org/1999/xlink" xlink:type="simple">sp. nov.</tp:taxon-status><xref ref-type="fig" rid="F7">Figure 7</xref><!--PageBreak--></tp:nomenclature><tp:treatment-sec sec-type="diagnosis" id="SECID0EKEAG"><title>Diagnosis.</title><p>
            <italic><tp:taxon-name><tp:taxon-name-part taxon-name-part-type="genus" reg="Ipomoea">Ipomoea</tp:taxon-name-part> <tp:taxon-name-part taxon-name-part-type="species" reg="dolichopoda">dolichopoda</tp:taxon-name-part></tp:taxon-name></italic> resembles <italic><tp:taxon-name><tp:taxon-name-part taxon-name-part-type="genus" reg="Ipomoea">I.</tp:taxon-name-part> <tp:taxon-name-part taxon-name-part-type="species" reg="attenuata">attenuata</tp:taxon-name-part></tp:taxon-name></italic> in the oblong, shortly petiolate leaves, persistent bracteoles and ovate sepals with a distinct truncate base and attenuate apex but differs in the long, stiff white hairs, 1–2 mm in length, which are scattered over all vegetative parts, the very short primary peduncles combined with very long secondary peduncles, the pilose outer sepals and the glabrous exterior of the corolla. Table <xref ref-type="table" rid="T1">1</xref>.</p><fig id="F7" position="float" orientation="portrait"><label>Figure 7.</label><caption><p>
                <italic><tp:taxon-name><tp:taxon-name-part taxon-name-part-type="genus" reg="Ipomoea">Ipomoea</tp:taxon-name-part> <tp:taxon-name-part taxon-name-part-type="species" reg="dolichopoda">dolichopoda</tp:taxon-name-part></tp:taxon-name></italic>. <bold>A</bold> habit <bold>B</bold> leaf apex <bold>C</bold> leaf base, showing peduncle and inflorescence <bold>D</bold> Outer sepal <bold>E</bold> inner sepal <bold>F</bold> corolla opened out to show stamens <bold>G</bold> ovary and style. Drawn by Rosemary Wise from <italic>I. Basualdo</italic> 002775.</p></caption><graphic xmlns:xlink="http://www.w3.org/1999/xlink" xlink:href="phytokeys-88-001-g007.jpg" position="float" orientation="portrait" xlink:type="simple" id="oo_160689.jpg"/></fig></tp:treatment-sec><tp:treatment-sec sec-type="material" id="SECID0ESGAG"><title>Type.</title><p>PARAGUAY. Caazapá, Castor Cue, <named-content xmlns:xlink="http://www.w3.org/1999/xlink" content-type="dwc:verbatimCoordinates" xlink:type="simple"><named-content content-type="geo-json" specific-use="{&#34;type&#34;:&#34;Point&#34;,&#34;coordinates&#34;:[-55.333333,-26.166667]}" id="NCID0E2GAG" xlink:type="simple">26°10'S, 55°20'W</named-content></named-content>, <italic>I. Basualdo</italic> 002775 (holotype FCQ, isotype MO).</p></tp:treatment-sec><tp:treatment-sec sec-type="description" id="SECID0ECHAG"><title>Description.</title><p>Trailing herb, probably perennial; stems thinly pilose with white hairs. Leaves petiolate, 4–6.5 × 0.8–1.5 cm, slightly oblique, oblong, base cuneate, apex obtuse and mucronate, margins ciliate, adaxially glabrous, punctate, abaxially pilose on the veins; petioles 7–8 mm, thinly pilose. Inflorescence of pedunculate axillary cymes with 1–4 flowers borne on long secondary peduncles; primary peduncles 0.3–1.2 cm; secondary peduncles 7–12 cm, thinly pilose; bracteoles 9–12 × 1 mm, filiform, persistent till anthesis; pedicels 8–15 mm, pilose; sepals 10–14 × 3–4 mm, ovate, finely acuminate to a mucronate apex, base rounded to truncate, outer sepals pilose except at margins, inner sepals slightly shorter with glabrous, scarious margins; corolla c. 5.5 cm long, broadly funnel-shaped, glabrous even in bud, pink, limb c. 3.5 cm diam.; stamens unequal, filaments, glabrous except at base, longer pair c. 1.8 cm, shorter c. 1 cm, anthers linear, 4 mm, included; ovary presumably bilocular; stigma bi-globose. Capsule and seeds unknown.</p></tp:treatment-sec><tp:treatment-sec sec-type="distribution" id="SECID0EHHAG"><title>Distribution and habitat.</title><p>PARAGUAY. Only known from the type collection which was found in “praderas,” presumably some kind of cerrado grassland in eastern Paraguay. Figure <xref ref-type="fig" rid="F2">2</xref>.</p></tp:treatment-sec><tp:treatment-sec sec-type="conservation status" id="SECID0ERHAG"><title>Conservation status.</title><p>Field notes give no data about the frequency of this species and in the absence of other collections or any information about threats to its habitat, it can only be classified as Data Deficient (<abbrev xmlns:xlink="http://www.w3.org/1999/xlink" xlink:title="Data Deficient" id="ABBRID0EXHAG" xlink:type="simple">DD</abbrev>) within IUCN guidelines. It would be treated as a “black star” species within the classification of <xref ref-type="bibr" rid="B7">Hawthorne and Marshall (2016)</xref>, but again this must be considered a provisional classification as no systematic search has been made for the species at the type locality or in other suitable habitats, although it must be presumed to be rare.</p></tp:treatment-sec><tp:treatment-sec sec-type="etymology" id="SECID0E6HAG"><title>Etymology.</title><p>The epithet <italic><tp:taxon-name><tp:taxon-name-part taxon-name-part-type="species" reg="dolichopoda">dolichopoda</tp:taxon-name-part></tp:taxon-name></italic> meaning “long-stalked” refers to the exceptionally long secondary peduncles of the inflorescence.</p></tp:treatment-sec><tp:treatment-sec sec-type="notes" id="SECID0EPIAG"><title>Notes.</title><p>This species has a strong superficial resemblance to <italic><tp:taxon-name><tp:taxon-name-part taxon-name-part-type="genus" reg="Ipomoea">I.</tp:taxon-name-part> <tp:taxon-name-part taxon-name-part-type="species" reg="attenuata">attenuata</tp:taxon-name-part></tp:taxon-name></italic>, described above. Both species have somewhat similar oblong, shortly petiolate leaves and ovate sepals with a distinct truncate base and acuminate apex. The persistent bracteoles are also somewhat similar. <italic><tp:taxon-name><tp:taxon-name-part taxon-name-part-type="genus" reg="Ipomoea">Ipomoea</tp:taxon-name-part> <tp:taxon-name-part taxon-name-part-type="species" reg="dolichopoda">dolichopoda</tp:taxon-name-part></tp:taxon-name></italic>, however, can be distinguished at first glance by the long white hairs which are scattered over all vegetative parts including the pedicels and sepals. It is also distinct in the very short primary peduncles combined with the very long secondary peduncles, a combination that in our experience is unique <!--PageBreak-->in <italic><tp:taxon-name><tp:taxon-name-part taxon-name-part-type="genus" reg="Ipomoea">Ipomoea</tp:taxon-name-part></tp:taxon-name></italic>. The glabrous exterior of the corolla is another distinguishing feature which raises doubts about the relationship of the two species and serves to distinguish it from <italic><tp:taxon-name><tp:taxon-name-part taxon-name-part-type="genus" reg="Ipomoea">I.</tp:taxon-name-part> <tp:taxon-name-part taxon-name-part-type="species" reg="delphinioides">delphinioides</tp:taxon-name-part></tp:taxon-name></italic> Choisy, with which it has been identified.</p><!--PageBreak--></tp:treatment-sec><tp:treatment-sec><!--Section generated to contain objects referenced in tp:taxon-treatment.--><table-wrap id="T1" position="float" orientation="portrait"><label>Table 1.</label><caption><p>Differences between <italic><tp:taxon-name><tp:taxon-name-part taxon-name-part-type="genus" reg="Ipomoea">Ipomoea</tp:taxon-name-part> <tp:taxon-name-part taxon-name-part-type="species" reg="campestris">campestris</tp:taxon-name-part></tp:taxon-name></italic>, <italic><tp:taxon-name><tp:taxon-name-part taxon-name-part-type="genus" reg="Ipomoea">I.</tp:taxon-name-part> <tp:taxon-name-part taxon-name-part-type="species" reg="attenuata">attenuata</tp:taxon-name-part></tp:taxon-name></italic>, <italic><tp:taxon-name><tp:taxon-name-part taxon-name-part-type="genus" reg="Ipomoea">I.</tp:taxon-name-part> <tp:taxon-name-part taxon-name-part-type="species" reg="dolichopoda">dolichopoda</tp:taxon-name-part></tp:taxon-name></italic> and <italic><tp:taxon-name><tp:taxon-name-part taxon-name-part-type="genus" reg="Ipomoea">I.</tp:taxon-name-part> <tp:taxon-name-part taxon-name-part-type="species" reg="ensiformis">ensiformis</tp:taxon-name-part></tp:taxon-name></italic>.</p></caption><table id="TID0EGEAC" rules="all"><tbody><tr><th rowspan="1" colspan="1"/><th rowspan="1" colspan="1">
                <italic><tp:taxon-name><tp:taxon-name-part taxon-name-part-type="genus" reg="Ipomoea">I.</tp:taxon-name-part> <tp:taxon-name-part taxon-name-part-type="species" reg="campestris">campestris</tp:taxon-name-part></tp:taxon-name></italic>
              </th><th rowspan="1" colspan="1">
                <italic><tp:taxon-name><tp:taxon-name-part taxon-name-part-type="genus" reg="Ipomoea">I.</tp:taxon-name-part> <tp:taxon-name-part taxon-name-part-type="species" reg="attenuata">attenuata</tp:taxon-name-part></tp:taxon-name></italic>
              </th><th rowspan="1" colspan="1">
                <italic><tp:taxon-name><tp:taxon-name-part taxon-name-part-type="genus" reg="Ipomoea">I.</tp:taxon-name-part> <tp:taxon-name-part taxon-name-part-type="species" reg="dolichopoda">dolichopoda</tp:taxon-name-part></tp:taxon-name></italic>
              </th><th rowspan="1" colspan="1">
                <italic><tp:taxon-name><tp:taxon-name-part taxon-name-part-type="genus" reg="Ipomoea">I.</tp:taxon-name-part> <tp:taxon-name-part taxon-name-part-type="species" reg="ensiformis">ensiformis</tp:taxon-name-part></tp:taxon-name></italic>
              </th></tr><tr><td rowspan="1" colspan="1">Habit</td><td rowspan="1" colspan="1">usually erect, sometimes decumbent</td><td rowspan="1" colspan="1">decumbent or climbing</td><td rowspan="1" colspan="1">decumbent</td><td rowspan="1" colspan="1">procumbent</td></tr><tr><td rowspan="1" colspan="1">Indumentum</td><td rowspan="1" colspan="1">pubescent</td><td rowspan="1" colspan="1">pubescent</td><td rowspan="1" colspan="1">pilose with long spreading white hairs</td><td rowspan="1" colspan="1">thinly pubescent, glabrescent</td></tr><tr><td rowspan="1" colspan="1">Leaf size</td><td rowspan="1" colspan="1">4–10 × 0.1–1 cm</td><td rowspan="1" colspan="1">4–10 × 0.3–0.7 cm</td><td rowspan="1" colspan="1">4–6.5 × 0.8–1.5 cm</td><td rowspan="1" colspan="1">2–6 × 0.3–1.6 cm</td></tr><tr><td rowspan="1" colspan="1">Inflorescence</td><td rowspan="1" colspan="1">simple axillary cymes of 1–2 flowers</td><td rowspan="1" colspan="1">elongate, complex cymes, racemose in form</td><td rowspan="1" colspan="1">axillary cymes with long secondary peduncles</td><td rowspan="1" colspan="1">simple axillary cymes of 1(–2) flowers</td></tr><tr><td rowspan="1" colspan="1">Peduncles</td><td rowspan="1" colspan="1">0.2–1.5 cm, relatively stout</td><td rowspan="1" colspan="1">2–7 cm</td><td rowspan="1" colspan="1">0.3–12 cm</td><td rowspan="1" colspan="1">1.4–3.2 cm</td></tr><tr><td rowspan="1" colspan="1">Bracteoles</td><td rowspan="1" colspan="1">Linear, 1–2 mm, caducous</td><td rowspan="1" colspan="1">Linear-lanceolate, 4–7 mm, persistent</td><td rowspan="1" colspan="1">filiform, 9–12 mm, tardily caducous</td><td rowspan="1" colspan="1">ovate, 3 mm, tardily caducous</td></tr><tr><td rowspan="1" colspan="1">Pedicels</td><td rowspan="1" colspan="1">3–9 mm</td><td rowspan="1" colspan="1">3–5 mm</td><td rowspan="1" colspan="1">8–15 mm</td><td rowspan="1" colspan="1">5–6 mm</td></tr><tr><td rowspan="1" colspan="1">Sepal length</td><td rowspan="1" colspan="1">8–11 mm</td><td rowspan="1" colspan="1">11–14 mm</td><td rowspan="1" colspan="1">10–14 mm</td><td rowspan="1" colspan="1">6–8 mm</td></tr><tr><td rowspan="1" colspan="1">Sepal shape</td><td rowspan="1" colspan="1">oblong-ovate, apex acute, base rounded</td><td rowspan="1" colspan="1">ovate, apex acuminate to attenuate, base truncate</td><td rowspan="1" colspan="1">ovate, apex acuminate and mucronate, base truncate</td><td rowspan="1" colspan="1">oblong-ovate, apex obtuse, base rounded</td></tr><tr><td rowspan="1" colspan="1">Corolla length</td><td rowspan="1" colspan="1">3.5–6 cm</td><td rowspan="1" colspan="1">4–5 cm</td><td rowspan="1" colspan="1">c. 5.5 cm</td><td rowspan="1" colspan="1">3–4 cm</td></tr><tr><td rowspan="1" colspan="1">Corolla indumentum (exterior)</td><td rowspan="1" colspan="1">pubescent</td><td rowspan="1" colspan="1">pubescent</td><td rowspan="1" colspan="1">glabrous</td><td rowspan="1" colspan="1">Sparsely pubescent</td></tr></tbody></table></table-wrap><fig id="F2" position="float" orientation="portrait"><label>Figure 2.</label><caption><p>Map of Eastern Brazil and Paraguay showing distribution of <italic><tp:taxon-name><tp:taxon-name-part taxon-name-part-type="genus" reg="Ipomoea">Ipomoea</tp:taxon-name-part> <tp:taxon-name-part taxon-name-part-type="species" reg="attenuata">attenuata</tp:taxon-name-part></tp:taxon-name></italic> (▲), <italic><tp:taxon-name><tp:taxon-name-part taxon-name-part-type="genus" reg="Ipomoea">I.</tp:taxon-name-part> <tp:taxon-name-part taxon-name-part-type="species" reg="dasycarpa">dasycarpa</tp:taxon-name-part></tp:taxon-name></italic> (■) and <italic><tp:taxon-name><tp:taxon-name-part taxon-name-part-type="genus" reg="Ipomoea">I.</tp:taxon-name-part> <tp:taxon-name-part taxon-name-part-type="species" reg="dolichopoda">dolichopoda</tp:taxon-name-part></tp:taxon-name></italic> (✖).</p></caption><graphic xmlns:xlink="http://www.w3.org/1999/xlink" xlink:href="phytokeys-88-001-g002.jpg" position="float" orientation="portrait" xlink:type="simple" id="oo_160683.jpg"/></fig></tp:treatment-sec><ref-list><ref id="B7"><mixed-citation xmlns:xlink="http://www.w3.org/1999/xlink" xlink:type="simple">
          <person-group><name name-style="western"><surname>Hawthorne</surname><given-names>WD</given-names></name><name name-style="western"><surname>Marshall</surname><given-names>CAM</given-names></name></person-group> (<year>2016</year>) A Manual for Rapid Botanical Survey (RBS) and measurement of vegetation bioquality. Published online, June 2016. Department of Plant Sciences, University of Oxford, U.K. <ext-link xlink:type="simple" ext-link-type="uri" xlink:href="http://herbaria-old.plants.ox.ac.uk/rbs/">http://herbaria-old.plants.ox.ac.uk/rbs/</ext-link></mixed-citation></ref></ref-list></tp:taxon-treatment>
