# Supplementary material for: New species of Ipomoea (Convolvulaceae) from South America
Source: PhytoKeys. 2017 Oct 11;(88):1–38. doi: 10.3897/phytokeys.88.12891 (PMC5672133; doi:10.3897/phytokeys.88.12891)
Supplement: XML Treatment for Ipomoea ensiformis [file phytokeys.88.12891-treatment5.xml]

<!DOCTYPE tp:taxon-treatment
  PUBLIC "-//TaxonX//DTD Taxonomic Treatment Publishing DTD v0 20100105//EN" "tax-treatment-NSO.dtd">
<tp:taxon-treatment xmlns:tp="http://www.plazi.org/taxpub"><tp:treatment-meta><kwd-group><label>Taxon classification</label><kwd><named-content xmlns:xlink="http://www.w3.org/1999/xlink" content-type="kingdom">Plantae</named-content></kwd><kwd><named-content xmlns:xlink="http://www.w3.org/1999/xlink" content-type="order">Solanales</named-content></kwd><kwd><named-content xmlns:xlink="http://www.w3.org/1999/xlink" content-type="family">Convolvulaceae</named-content></kwd></kwd-group><mixed-citation publication-type="journal"><person-group><name><surname>Wood</surname><given-names>John R.I.</given-names></name><name><surname>Muñoz-Rodríguez</surname><given-names>Pablo</given-names></name><name><surname>Degen</surname><given-names>Rosa</given-names></name><name><surname>Scotland</surname><given-names>Robert W.</given-names></name></person-group><article-title>New species of <italic><tp:taxon-name><tp:taxon-name-part taxon-name-part-type="genus" reg="Ipomoea">Ipomoea</tp:taxon-name-part></tp:taxon-name></italic> (<tp:taxon-name><tp:taxon-name-part taxon-name-part-type="family">Convolvulaceae</tp:taxon-name-part></tp:taxon-name>) from South America</article-title><source>PhytoKeys</source><day>11</day><month>10</month><year>2017</year><volume>2017</volume><issue>88</issue><fpage>1</fpage><lpage>38</lpage><pub-id pub-id-type="doi">10.3897/phytokeys.88.12891</pub-id></mixed-citation></tp:treatment-meta><tp:nomenclature><tp:taxon-name>
            <tp:taxon-name-part taxon-name-part-type="genus" reg="Ipomoea">Ipomoea</tp:taxon-name-part>
            <tp:taxon-name-part taxon-name-part-type="species" reg="ensiformis">ensiformis</tp:taxon-name-part>
            <object-id xmlns:xlink="http://www.w3.org/1999/xlink" content-type="ipni" xlink:type="simple">urn:lsid:ipni.org:names:77166179-1</object-id>
          </tp:taxon-name><tp:taxon-authority>J.R.I.Wood &amp; Scotland</tp:taxon-authority><tp:taxon-status xmlns:xlink="http://www.w3.org/1999/xlink" xlink:type="simple">sp.nov.</tp:taxon-status><xref ref-type="fig" rid="F8">Figure 8</xref></tp:nomenclature><tp:treatment-sec sec-type="diagnosis" id="SECID0ENLAG"><title>Diagnosis.</title><p>
            <italic><tp:taxon-name><tp:taxon-name-part taxon-name-part-type="genus" reg="Ipomoea">Ipomoea</tp:taxon-name-part> <tp:taxon-name-part taxon-name-part-type="species" reg="ensiformis">ensiformis</tp:taxon-name-part></tp:taxon-name></italic> somewhat resembling <italic><tp:taxon-name><tp:taxon-name-part taxon-name-part-type="genus" reg="Ipomoea">I.</tp:taxon-name-part> <tp:taxon-name-part taxon-name-part-type="species" reg="campestris">campestris</tp:taxon-name-part></tp:taxon-name></italic> but differs in a range of characters. It is a prostrate, glabrescent (pubescent only on young parts) plant, the leaves distinctly petiolate and terminating in an obtuse apex. The sepals are glabrous, &lt; 8 mm long and the corolla is smaller at 3–4 cm long and relatively widely funnel-shaped. In contrast, <italic><tp:taxon-name><tp:taxon-name-part taxon-name-part-type="genus" reg="Ipomoea">I.</tp:taxon-name-part> <tp:taxon-name-part taxon-name-part-type="species" reg="campestris">campestris</tp:taxon-name-part></tp:taxon-name></italic> is usually erect, pubescent to pilose in all vegetative parts and the leaves are subsessile, acute and mucronate. The sepals are 8–11 mm long, the exterior pubescent while the corolla is about 5.5 to 6 cm in length. Table <xref ref-type="table" rid="T1">1</xref>.</p><fig id="F8" position="float" orientation="portrait"><label>Figure 8.</label><caption><p>
                <italic><tp:taxon-name><tp:taxon-name-part taxon-name-part-type="genus" reg="Ipomoea">Ipomoea</tp:taxon-name-part> <tp:taxon-name-part taxon-name-part-type="species" reg="ensiformis">ensiformis</tp:taxon-name-part></tp:taxon-name></italic>. <bold>A</bold> habit <bold>B</bold> rootstock <bold>C</bold> base of young leaves showing indumentum <bold>D</bold> Outer sepal <bold>E</bold> inner sepal. Drawn by Rosemary Wise from <italic>Gates &amp; Estabrook</italic> 4.</p></caption><graphic xmlns:xlink="http://www.w3.org/1999/xlink" xlink:href="phytokeys-88-001-g008.jpg" position="float" orientation="portrait" xlink:type="simple" id="oo_160690.jpg"/></fig></tp:treatment-sec><tp:treatment-sec sec-type="material" id="SECID0E3NAG"><title>Type.</title><p>Brazil, Goias, 5 km Alto Paraiso, Chapada dos Veadeiros, 1450 m, 24 Jan 1979, <italic>Gates &amp; Estabrook</italic> 4 (holotype UB62303, isotypes MICH, RB00263006).</p></tp:treatment-sec><tp:treatment-sec sec-type="description" id="SECID0EEOAG"><title>Description.</title><p>Procumbent perennial herb, stems thinly pubescent, to 50 cm; rootstock a knotted woody xylopodium. Leaves shortly petiolate, 2–6 × 0.3–1.2 cm, oblong to oblong-lanceolate, base rounded, apex subacute to obtuse, very shortly mucronate, margin entire to undulate, glabrescent, the very young leaves pubescent; petioles 1–4 mm, puberulent. Inflorescence of solitary (rarely paired), axillary flowers borne on slender peduncles; peduncles 1.4–3.2 cm, slender, puberulent; bracteoles 3 × 1 mm, ovate, acuminate, relatively persistent; pedicels 5–6 mm, thinly puberulent; sepals subequal, outer 6–7 × 2.5–3 mm, oblong-ovate, obtuse, glabrous, inner similar but narrowly oblong-ovate, 7–8 mm long, abaxial surface sparsely pubescent centrally; corolla 3–4 cm, pink, very sparsely pubescent on midpetaline bands, funnel-shaped, limb 3.5 cm diameter. Capsule and seeds not seen.</p></tp:treatment-sec><tp:treatment-sec sec-type="distribution" id="SECID0EJOAG"><title>Distribution and habitat.</title><p>BRAZIL. Endemic to Goiás State where it is only known from the type collection. It is one of several <italic><tp:taxon-name><tp:taxon-name-part taxon-name-part-type="genus" reg="Ipomoea">Ipomoea</tp:taxon-name-part></tp:taxon-name></italic> species which are apparently restricted to the Chapada dos Veadeiros and, like <italic><tp:taxon-name><tp:taxon-name-part taxon-name-part-type="genus" reg="Ipomoea">I.</tp:taxon-name-part> <tp:taxon-name-part taxon-name-part-type="species" reg="graminifolia">graminifolia</tp:taxon-name-part></tp:taxon-name></italic>, was found at 1450 m, an exceptionally high altitude in the Brazilian planalto. Figure <xref ref-type="fig" rid="F9">9</xref>.</p><fig id="F9" position="float" orientation="portrait"><label>Figure 9.</label><caption><p>Map of Eastern Brazil showing distribution of <italic><tp:taxon-name><tp:taxon-name-part taxon-name-part-type="genus" reg="Ipomoea">I.</tp:taxon-name-part> <tp:taxon-name-part taxon-name-part-type="species" reg="ensiformis">ensiformis</tp:taxon-name-part></tp:taxon-name></italic>, <italic><tp:taxon-name><tp:taxon-name-part taxon-name-part-type="genus" reg="Ipomoea">I.</tp:taxon-name-part> <tp:taxon-name-part taxon-name-part-type="species" reg="fasciculata">fasciculata</tp:taxon-name-part></tp:taxon-name></italic>, <italic><tp:taxon-name><tp:taxon-name-part taxon-name-part-type="genus" reg="Ipomoea">I.</tp:taxon-name-part> <tp:taxon-name-part taxon-name-part-type="species" reg="kraholandica">kraholandica</tp:taxon-name-part></tp:taxon-name></italic>, <italic><tp:taxon-name><tp:taxon-name-part taxon-name-part-type="genus" reg="Ipomoea">I.</tp:taxon-name-part> <tp:taxon-name-part taxon-name-part-type="species" reg="longirostra">longirostra</tp:taxon-name-part></tp:taxon-name></italic>, <italic><tp:taxon-name><tp:taxon-name-part taxon-name-part-type="genus" reg="Ipomoea">I.</tp:taxon-name-part> <tp:taxon-name-part taxon-name-part-type="species" reg="revoluta">revoluta</tp:taxon-name-part></tp:taxon-name></italic>, <italic><tp:taxon-name><tp:taxon-name-part taxon-name-part-type="genus" reg="Ipomoea">I.</tp:taxon-name-part> <tp:taxon-name-part taxon-name-part-type="species" reg="scopulina">scopulina</tp:taxon-name-part></tp:taxon-name></italic>, <italic><tp:taxon-name><tp:taxon-name-part taxon-name-part-type="genus" reg="Ipomoea">I.</tp:taxon-name-part> <tp:taxon-name-part taxon-name-part-type="species" reg="veadeirosii">veadeirosii</tp:taxon-name-part></tp:taxon-name></italic>, and <italic><tp:taxon-name><tp:taxon-name-part taxon-name-part-type="genus" reg="Ipomoea">I.</tp:taxon-name-part> <tp:taxon-name-part taxon-name-part-type="species" reg="walteri">walteri</tp:taxon-name-part></tp:taxon-name></italic>.</p></caption><graphic xmlns:xlink="http://www.w3.org/1999/xlink" xlink:href="phytokeys-88-001-g009.jpg" position="float" orientation="portrait" xlink:type="simple" id="oo_160691.jpg"/></fig><!--PageBreak--></tp:treatment-sec><tp:treatment-sec sec-type="conservation status" id="SECID0ELSAG"><title>Conservation status.</title><p>In the absence of other collections or any information about its frequency, the status of this species can only be classified as Data Deficient (<abbrev xmlns:xlink="http://www.w3.org/1999/xlink" xlink:title="Data Deficient" id="ABBRID0ERSAG" xlink:type="simple">DD</abbrev>) within <xref ref-type="bibr" rid="B8">IUCN (2012)</xref> guidelines. It would be treated as a “black star” species within the classification of <xref ref-type="bibr" rid="B7">Hawthorne and Marshall (2016)</xref>, but again this must be considered as a provisional classification as no systematic search has been made for the species at the type locality or in other similar habitats in the area.</p></tp:treatment-sec><tp:treatment-sec sec-type="etymology" id="SECID0E4SAG"><title>Etymology.</title><p>The epithet <italic><tp:taxon-name><tp:taxon-name-part taxon-name-part-type="species" reg="ensiformis">ensiformis</tp:taxon-name-part></tp:taxon-name></italic> refers to the shape of the leaves, which resemble small swords.</p></tp:treatment-sec><tp:treatment-sec sec-type="notes" id="SECID0ENTAG"><title>Notes.</title><p>This has the appearance of a nearly glabrous prostrate form of <italic><tp:taxon-name><tp:taxon-name-part taxon-name-part-type="genus" reg="Ipomoea">Ipomoea</tp:taxon-name-part> <tp:taxon-name-part taxon-name-part-type="species" reg="campestris">campestris</tp:taxon-name-part></tp:taxon-name></italic>. <italic><tp:taxon-name><tp:taxon-name-part taxon-name-part-type="genus" reg="Ipomoea">I.</tp:taxon-name-part> <tp:taxon-name-part taxon-name-part-type="species" reg="campestris">campestris</tp:taxon-name-part></tp:taxon-name></italic> is quite variable in leaf shape but is always readily distinguished by the longer, narrower corolla, which reaches 6 cm, and the conspicuous pubescent indumentum.</p></tp:treatment-sec><tp:treatment-sec><!--Section generated to contain objects referenced in tp:taxon-treatment.--><table-wrap id="T1" position="float" orientation="portrait"><label>Table 1.</label><caption><p>Differences between <italic><tp:taxon-name><tp:taxon-name-part taxon-name-part-type="genus" reg="Ipomoea">Ipomoea</tp:taxon-name-part> <tp:taxon-name-part taxon-name-part-type="species" reg="campestris">campestris</tp:taxon-name-part></tp:taxon-name></italic>, <italic><tp:taxon-name><tp:taxon-name-part taxon-name-part-type="genus" reg="Ipomoea">I.</tp:taxon-name-part> <tp:taxon-name-part taxon-name-part-type="species" reg="attenuata">attenuata</tp:taxon-name-part></tp:taxon-name></italic>, <italic><tp:taxon-name><tp:taxon-name-part taxon-name-part-type="genus" reg="Ipomoea">I.</tp:taxon-name-part> <tp:taxon-name-part taxon-name-part-type="species" reg="dolichopoda">dolichopoda</tp:taxon-name-part></tp:taxon-name></italic> and <italic><tp:taxon-name><tp:taxon-name-part taxon-name-part-type="genus" reg="Ipomoea">I.</tp:taxon-name-part> <tp:taxon-name-part taxon-name-part-type="species" reg="ensiformis">ensiformis</tp:taxon-name-part></tp:taxon-name></italic>.</p></caption><table id="TID0EGEAC" rules="all"><tbody><tr><th rowspan="1" colspan="1"/><th rowspan="1" colspan="1">
                <italic><tp:taxon-name><tp:taxon-name-part taxon-name-part-type="genus" reg="Ipomoea">I.</tp:taxon-name-part> <tp:taxon-name-part taxon-name-part-type="species" reg="campestris">campestris</tp:taxon-name-part></tp:taxon-name></italic>
              </th><th rowspan="1" colspan="1">
                <italic><tp:taxon-name><tp:taxon-name-part taxon-name-part-type="genus" reg="Ipomoea">I.</tp:taxon-name-part> <tp:taxon-name-part taxon-name-part-type="species" reg="attenuata">attenuata</tp:taxon-name-part></tp:taxon-name></italic>
              </th><th rowspan="1" colspan="1">
                <italic><tp:taxon-name><tp:taxon-name-part taxon-name-part-type="genus" reg="Ipomoea">I.</tp:taxon-name-part> <tp:taxon-name-part taxon-name-part-type="species" reg="dolichopoda">dolichopoda</tp:taxon-name-part></tp:taxon-name></italic>
              </th><th rowspan="1" colspan="1">
                <italic><tp:taxon-name><tp:taxon-name-part taxon-name-part-type="genus" reg="Ipomoea">I.</tp:taxon-name-part> <tp:taxon-name-part taxon-name-part-type="species" reg="ensiformis">ensiformis</tp:taxon-name-part></tp:taxon-name></italic>
              </th></tr><tr><td rowspan="1" colspan="1">Habit</td><td rowspan="1" colspan="1">usually erect, sometimes decumbent</td><td rowspan="1" colspan="1">decumbent or climbing</td><td rowspan="1" colspan="1">decumbent</td><td rowspan="1" colspan="1">procumbent</td></tr><tr><td rowspan="1" colspan="1">Indumentum</td><td rowspan="1" colspan="1">pubescent</td><td rowspan="1" colspan="1">pubescent</td><td rowspan="1" colspan="1">pilose with long spreading white hairs</td><td rowspan="1" colspan="1">thinly pubescent, glabrescent</td></tr><tr><td rowspan="1" colspan="1">Leaf size</td><td rowspan="1" colspan="1">4–10 × 0.1–1 cm</td><td rowspan="1" colspan="1">4–10 × 0.3–0.7 cm</td><td rowspan="1" colspan="1">4–6.5 × 0.8–1.5 cm</td><td rowspan="1" colspan="1">2–6 × 0.3–1.6 cm</td></tr><tr><td rowspan="1" colspan="1">Inflorescence</td><td rowspan="1" colspan="1">simple axillary cymes of 1–2 flowers</td><td rowspan="1" colspan="1">elongate, complex cymes, racemose in form</td><td rowspan="1" colspan="1">axillary cymes with long secondary peduncles</td><td rowspan="1" colspan="1">simple axillary cymes of 1(–2) flowers</td></tr><tr><td rowspan="1" colspan="1">Peduncles</td><td rowspan="1" colspan="1">0.2–1.5 cm, relatively stout</td><td rowspan="1" colspan="1">2–7 cm</td><td rowspan="1" colspan="1">0.3–12 cm</td><td rowspan="1" colspan="1">1.4–3.2 cm</td></tr><tr><td rowspan="1" colspan="1">Bracteoles</td><td rowspan="1" colspan="1">Linear, 1–2 mm, caducous</td><td rowspan="1" colspan="1">Linear-lanceolate, 4–7 mm, persistent</td><td rowspan="1" colspan="1">filiform, 9–12 mm, tardily caducous</td><td rowspan="1" colspan="1">ovate, 3 mm, tardily caducous</td></tr><tr><td rowspan="1" colspan="1">Pedicels</td><td rowspan="1" colspan="1">3–9 mm</td><td rowspan="1" colspan="1">3–5 mm</td><td rowspan="1" colspan="1">8–15 mm</td><td rowspan="1" colspan="1">5–6 mm</td></tr><tr><td rowspan="1" colspan="1">Sepal length</td><td rowspan="1" colspan="1">8–11 mm</td><td rowspan="1" colspan="1">11–14 mm</td><td rowspan="1" colspan="1">10–14 mm</td><td rowspan="1" colspan="1">6–8 mm</td></tr><tr><td rowspan="1" colspan="1">Sepal shape</td><td rowspan="1" colspan="1">oblong-ovate, apex acute, base rounded</td><td rowspan="1" colspan="1">ovate, apex acuminate to attenuate, base truncate</td><td rowspan="1" colspan="1">ovate, apex acuminate and mucronate, base truncate</td><td rowspan="1" colspan="1">oblong-ovate, apex obtuse, base rounded</td></tr><tr><td rowspan="1" colspan="1">Corolla length</td><td rowspan="1" colspan="1">3.5–6 cm</td><td rowspan="1" colspan="1">4–5 cm</td><td rowspan="1" colspan="1">c. 5.5 cm</td><td rowspan="1" colspan="1">3–4 cm</td></tr><tr><td rowspan="1" colspan="1">Corolla indumentum (exterior)</td><td rowspan="1" colspan="1">pubescent</td><td rowspan="1" colspan="1">pubescent</td><td rowspan="1" colspan="1">glabrous</td><td rowspan="1" colspan="1">Sparsely pubescent</td></tr></tbody></table></table-wrap></tp:treatment-sec><ref-list><ref id="B8"><mixed-citation xmlns:xlink="http://www.w3.org/1999/xlink" xlink:type="simple">
          <institution xlink:type="simple">IUCN</institution> (<year>2012</year>) IUCN Red List Categories and Criteria. Ed 2. International Union for the Conservation of Nature, Gland, Switzerland. <ext-link xlink:type="simple" ext-link-type="uri" xlink:href="http://s3.amazonaws.com/iucnredlist-newcms/staging/public/attachments/3097/redlist_cats_crit_en.pdf">http://s3.amazonaws.com/iucnredlist-newcms/staging/public/attachments/3097/redlist_cats_crit_en.pdf</ext-link></mixed-citation></ref><ref id="B7"><mixed-citation xmlns:xlink="http://www.w3.org/1999/xlink" xlink:type="simple">
          <person-group><name name-style="western"><surname>Hawthorne</surname><given-names>WD</given-names></name><name name-style="western"><surname>Marshall</surname><given-names>CAM</given-names></name></person-group> (<year>2016</year>) A Manual for Rapid Botanical Survey (RBS) and measurement of vegetation bioquality. Published online, June 2016. Department of Plant Sciences, University of Oxford, U.K. <ext-link xlink:type="simple" ext-link-type="uri" xlink:href="http://herbaria-old.plants.ox.ac.uk/rbs/">http://herbaria-old.plants.ox.ac.uk/rbs/</ext-link></mixed-citation></ref></ref-list></tp:taxon-treatment>
