# Supplementary material for: New species of Ipomoea (Convolvulaceae) from South America
Source: PhytoKeys. 2017 Oct 11;(88):1–38. doi: 10.3897/phytokeys.88.12891 (PMC5672133; doi:10.3897/phytokeys.88.12891)
Supplement: XML Treatment for Ipomoea fasciculata [file phytokeys.88.12891-treatment6.xml]

<!DOCTYPE tp:taxon-treatment
  PUBLIC "-//TaxonX//DTD Taxonomic Treatment Publishing DTD v0 20100105//EN" "tax-treatment-NSO.dtd">
<tp:taxon-treatment xmlns:tp="http://www.plazi.org/taxpub"><tp:treatment-meta><kwd-group><label>Taxon classification</label><kwd><named-content xmlns:xlink="http://www.w3.org/1999/xlink" content-type="kingdom">Plantae</named-content></kwd><kwd><named-content xmlns:xlink="http://www.w3.org/1999/xlink" content-type="order">Solanales</named-content></kwd><kwd><named-content xmlns:xlink="http://www.w3.org/1999/xlink" content-type="family">Convolvulaceae</named-content></kwd></kwd-group><mixed-citation publication-type="journal"><person-group><name><surname>Wood</surname><given-names>John R.I.</given-names></name><name><surname>Muñoz-Rodríguez</surname><given-names>Pablo</given-names></name><name><surname>Degen</surname><given-names>Rosa</given-names></name><name><surname>Scotland</surname><given-names>Robert W.</given-names></name></person-group><article-title>New species of <italic><tp:taxon-name><tp:taxon-name-part taxon-name-part-type="genus" reg="Ipomoea">Ipomoea</tp:taxon-name-part></tp:taxon-name></italic> (<tp:taxon-name><tp:taxon-name-part taxon-name-part-type="family">Convolvulaceae</tp:taxon-name-part></tp:taxon-name>) from South America</article-title><source>PhytoKeys</source><day>11</day><month>10</month><year>2017</year><volume>2017</volume><issue>88</issue><fpage>1</fpage><lpage>38</lpage><pub-id pub-id-type="doi">10.3897/phytokeys.88.12891</pub-id></mixed-citation></tp:treatment-meta><tp:nomenclature><tp:taxon-name>
            <tp:taxon-name-part taxon-name-part-type="genus" reg="Ipomoea">Ipomoea</tp:taxon-name-part>
            <tp:taxon-name-part taxon-name-part-type="species" reg="fasciculata">fasciculata</tp:taxon-name-part>
            <object-id xmlns:xlink="http://www.w3.org/1999/xlink" content-type="ipni" xlink:type="simple">urn:lsid:ipni.org:names:77166180-1</object-id>
          </tp:taxon-name><tp:taxon-authority>J.R.I.Wood &amp; Scotland</tp:taxon-authority><tp:taxon-status xmlns:xlink="http://www.w3.org/1999/xlink" xlink:type="simple">sp. nov.</tp:taxon-status><xref ref-type="fig" rid="F10">Figure 10</xref><!--PageBreak--></tp:nomenclature><tp:treatment-sec sec-type="diagnosis" id="SECID0EXVAG"><title>Diagnosis.</title><p>
            <italic><tp:taxon-name><tp:taxon-name-part taxon-name-part-type="genus" reg="Ipomoea">Ipomoea</tp:taxon-name-part> <tp:taxon-name-part taxon-name-part-type="species" reg="fasciculata">fasciculata</tp:taxon-name-part></tp:taxon-name></italic> is a very distinct species with no obvious affinities, distinguished by the clustered flowers forming a subcapitate inflorescence, the small, prominently mucronate, scarious glabrous sepals and the small, rostrate capsule.</p><fig id="F10" position="float" orientation="portrait"><label>Figure 10.</label><caption><p>
                <italic><tp:taxon-name><tp:taxon-name-part taxon-name-part-type="genus" reg="Ipomoea">Ipomoea</tp:taxon-name-part> <tp:taxon-name-part taxon-name-part-type="species" reg="fasciculata">fasciculata</tp:taxon-name-part></tp:taxon-name></italic>. <bold>A</bold> habit <bold>B</bold> adaxial leaf surface <bold>C</bold> abaxial leaf surface <bold>D</bold> outer sepal <bold>E</bold> middle sepal <bold>F</bold> inner sepal <bold>G</bold> corolla opened out to show stamens <bold>H</bold> ovary, style and stigma. Drawn by Rosemary Wise from <italic>P. Gomes et al.</italic> 658.</p></caption><graphic xmlns:xlink="http://www.w3.org/1999/xlink" xlink:href="phytokeys-88-001-g010.jpg" position="float" orientation="portrait" xlink:type="simple" id="oo_160692.jpg"/></fig></tp:treatment-sec><tp:treatment-sec sec-type="material" id="SECID0ESXAG"><title>Type.</title><p>BRAZIL, Pernambuco, Agrestina, Inselberg Pedra Cabeça de Velho, <named-content xmlns:xlink="http://www.w3.org/1999/xlink" content-type="dwc:verbatimCoordinates" xlink:type="simple"><named-content content-type="geo-json" specific-use="{&#34;type&#34;:&#34;Point&#34;,&#34;coordinates&#34;:[-36.010444,-8.391583]}" id="NCID0E2XAG" xlink:type="simple">8°23'29.7"S 36°00'37.6"W</named-content></named-content>, 832 m, 22 Oct. 2007, <italic>P. Gomes, M. Alves &amp; B. Maciel</italic> 658 (holotype RB00601358, isotype UFP, n.v.).</p></tp:treatment-sec><tp:treatment-sec sec-type="description" id="SECID0ECYAG"><title>Description.</title><p>Climbing perennial, stem minutely puberulent, glabrescent. Leaves petiolate, 2.5–5.5 × 2.4–5 cm, ovate, cordate with rounded auricles, apex acute, margin obscurely undulate, both surfaces shortly puberulent, abaxially paler; petioles 1–4.5 cm, thinly puberulent. Inflorescence of pedunculate axillary cymes reduced to pedunculate clusters or fascicles; peduncles 3.5–5.5 cm, puberulent; bracteoles 5 × 1.5 mm, lanceolate, acuminate, scarious; pedicels 1–3 mm, pubescent; sepals slightly unequal, glabrous, outer 5–6 × 3 mm, ovate, mucronate, abaxially slightly muricate, margin scarious, inner 6–8 × 4–6 mm, oblong-elliptic, rounded and mucronate, entirely scarious except central area; corolla c. 5 cm long, pink, funnel-shaped, glabrous, limb 3 cm diameter; stamens included; longer filaments 12–15 mm, shorter c. 10 mm; ovary bilocular, style c. 2.5 cm, glabrous, stigma bi-globose. Capsule (immature) ovoid, rostrate, 5 × 3 mm, glabrous; seeds not seen.</p></tp:treatment-sec><tp:treatment-sec sec-type="distribution" id="SECID0EHYAG"><title>Distribution and habitat.</title><p>BRAZIL. Endemic to Pernambuco State in NE Brazil and only known from the type collection. It was found growing on the Inselberg Pedra Cabeça de Velho at 832 m, presumably on granite rock. The vegetation is described in more detail by <xref ref-type="bibr" rid="B5">Gomes and Alves (2010)</xref>, who report that, as in Bolivia (<xref ref-type="bibr" rid="B13">Wood 2009</xref>), plant families such as <tp:taxon-name><tp:taxon-name-part taxon-name-part-type="family">Bromeliaceae</tp:taxon-name-part></tp:taxon-name>, <tp:taxon-name><tp:taxon-name-part taxon-name-part-type="family">Leguminosae</tp:taxon-name-part></tp:taxon-name> and <tp:taxon-name><tp:taxon-name-part taxon-name-part-type="family">Asteraceae</tp:taxon-name-part></tp:taxon-name> are common, genera such as <italic><tp:taxon-name><tp:taxon-name-part taxon-name-part-type="genus" reg="Croton">Croton</tp:taxon-name-part></tp:taxon-name></italic> L. and <italic><tp:taxon-name><tp:taxon-name-part taxon-name-part-type="genus" reg="Chamaecrista">Chamaecrista</tp:taxon-name-part></tp:taxon-name></italic> Moench being especially characteristic. Figure <xref ref-type="fig" rid="F9">9</xref>.</p></tp:treatment-sec><tp:treatment-sec sec-type="conservation status" id="SECID0EWZAG"><title>Conservation status.</title><p>In the absence of other collections or any information about threats to its habitat, the status of this species can only be classified as Data Deficient (<abbrev xmlns:xlink="http://www.w3.org/1999/xlink" xlink:title="Data Deficient" id="ABBRID0E3ZAG" xlink:type="simple">DD</abbrev>) within <xref ref-type="bibr" rid="B8">IUCN (2012)</xref> guidelines. It would be treated as a “black <!--PageBreak-->star” species within the classification of <xref ref-type="bibr" rid="B7">Hawthorne and Marshall (2016)</xref>, but again this must be considered a provisional classification as no systematic search has been made for the species at the type locality or in other similar habitats. Given the highly dispersed distribution of other inselberg species, it might be expected to occur in other isolated locations.</p><!--PageBreak--></tp:treatment-sec><tp:treatment-sec sec-type="etymology" id="SECID0EL1AG"><title>Etymology.</title><p>The epithet <italic><tp:taxon-name><tp:taxon-name-part taxon-name-part-type="species" reg="fasciculata">fasciculata</tp:taxon-name-part></tp:taxon-name></italic> refers to the clustered or bunched inflorescence, which is a salient characteristic of this species.</p></tp:treatment-sec><tp:treatment-sec sec-type="notes" id="SECID0E21AG"><title>Note.</title><p>We have not been able to sequence this species and its relationships are not clear. It is very distinct because of the subcapitate inflorescence, the small, prominently mucronate, scarious glabrous sepals and the small, rostrate capsule.</p><p>Within the context of this paper this species is unique not only for the form of its inflorescence but also for having been found on a dome mountain within the Caatinga biome. Similar granite or crystalline domes are fairly common in parts of eastern Brazil but are less common in the Cerrado biome, although they are found in Mato Grosso and parts of Eastern Bolivia. Several species of <italic><tp:taxon-name><tp:taxon-name-part taxon-name-part-type="genus" reg="Ipomoea">Ipomoea</tp:taxon-name-part></tp:taxon-name></italic> have been described from these domes, notably <italic><tp:taxon-name><tp:taxon-name-part taxon-name-part-type="genus" reg="Ipomoea">I.</tp:taxon-name-part> <tp:taxon-name-part taxon-name-part-type="species" reg="graniticola">graniticola</tp:taxon-name-part></tp:taxon-name></italic> J.R.I. Wood &amp; Scotland and <italic><tp:taxon-name><tp:taxon-name-part taxon-name-part-type="genus" reg="Ipomoea">I.</tp:taxon-name-part> <tp:taxon-name-part taxon-name-part-type="species" reg="chiquitensis">chiquitensis</tp:taxon-name-part></tp:taxon-name></italic> J.R.I. Wood &amp; Scotland from Bolivia (<xref ref-type="bibr" rid="B15">Wood et al 2015</xref>), both of which were thought originally to have been pin-point endemics, but the former has been subsequently found in similar habitats in both Paraguay and Brazil, while the latter has been found in NE Brazil. It is to be hoped that <italic><tp:taxon-name><tp:taxon-name-part taxon-name-part-type="genus" reg="Ipomoea">I.</tp:taxon-name-part> <tp:taxon-name-part taxon-name-part-type="species" reg="fasciculata">fasciculata</tp:taxon-name-part></tp:taxon-name></italic> will be found on other inselbergs, perhaps at a considerable distance from the type locality.</p></tp:treatment-sec><tp:treatment-sec><!--Section generated to contain objects referenced in tp:taxon-treatment.--><fig id="F9" position="float" orientation="portrait"><label>Figure 9.</label><caption><p>Map of Eastern Brazil showing distribution of <italic><tp:taxon-name><tp:taxon-name-part taxon-name-part-type="genus" reg="Ipomoea">I.</tp:taxon-name-part> <tp:taxon-name-part taxon-name-part-type="species" reg="ensiformis">ensiformis</tp:taxon-name-part></tp:taxon-name></italic>, <italic><tp:taxon-name><tp:taxon-name-part taxon-name-part-type="genus" reg="Ipomoea">I.</tp:taxon-name-part> <tp:taxon-name-part taxon-name-part-type="species" reg="fasciculata">fasciculata</tp:taxon-name-part></tp:taxon-name></italic>, <italic><tp:taxon-name><tp:taxon-name-part taxon-name-part-type="genus" reg="Ipomoea">I.</tp:taxon-name-part> <tp:taxon-name-part taxon-name-part-type="species" reg="kraholandica">kraholandica</tp:taxon-name-part></tp:taxon-name></italic>, <italic><tp:taxon-name><tp:taxon-name-part taxon-name-part-type="genus" reg="Ipomoea">I.</tp:taxon-name-part> <tp:taxon-name-part taxon-name-part-type="species" reg="longirostra">longirostra</tp:taxon-name-part></tp:taxon-name></italic>, <italic><tp:taxon-name><tp:taxon-name-part taxon-name-part-type="genus" reg="Ipomoea">I.</tp:taxon-name-part> <tp:taxon-name-part taxon-name-part-type="species" reg="revoluta">revoluta</tp:taxon-name-part></tp:taxon-name></italic>, <italic><tp:taxon-name><tp:taxon-name-part taxon-name-part-type="genus" reg="Ipomoea">I.</tp:taxon-name-part> <tp:taxon-name-part taxon-name-part-type="species" reg="scopulina">scopulina</tp:taxon-name-part></tp:taxon-name></italic>, <italic><tp:taxon-name><tp:taxon-name-part taxon-name-part-type="genus" reg="Ipomoea">I.</tp:taxon-name-part> <tp:taxon-name-part taxon-name-part-type="species" reg="veadeirosii">veadeirosii</tp:taxon-name-part></tp:taxon-name></italic>, and <italic><tp:taxon-name><tp:taxon-name-part taxon-name-part-type="genus" reg="Ipomoea">I.</tp:taxon-name-part> <tp:taxon-name-part taxon-name-part-type="species" reg="walteri">walteri</tp:taxon-name-part></tp:taxon-name></italic>.</p></caption><graphic xmlns:xlink="http://www.w3.org/1999/xlink" xlink:href="phytokeys-88-001-g009.jpg" position="float" orientation="portrait" xlink:type="simple" id="oo_160691.jpg"/></fig></tp:treatment-sec><ref-list><ref id="B5"><mixed-citation xmlns:xlink="http://www.w3.org/1999/xlink" xlink:type="simple">
          <person-group><name name-style="western"><surname>Gomes</surname><given-names>P</given-names></name><name name-style="western"><surname>Alves</surname><given-names>M</given-names></name></person-group> (<year>2010</year>) <article-title>Floristic Diversity of two crystalline rocky outcrops in the Brazilian northeast semi-arid region.</article-title> <source>Revista Brasileira de Botanica</source> <volume>33</volume>(<issue>4</issue>): <fpage>661</fpage>–<lpage>676</lpage>. <ext-link xlink:type="simple" ext-link-type="uri" xlink:href="http://www.scielo.br/pdf/rbb/v33n4/14.pdf">http://www.scielo.br/pdf/rbb/v33n4/14.pdf</ext-link>, <ext-link xlink:type="simple" ext-link-type="doi" xlink:href="10.1590/S0100-84042010000400014">https://doi.org/10.1590/S0100-84042010000400014</ext-link></mixed-citation></ref><ref id="B13"><mixed-citation xmlns:xlink="http://www.w3.org/1999/xlink" xlink:type="simple">
          <person-group><name name-style="western"><surname>Wood</surname><given-names>JRI</given-names></name></person-group> (<year>2009</year>) Rock outcrops in the Cerrado biome – hotspots of endemism? Oxford Plant Systematics 16: 5–7. <ext-link xlink:type="simple" ext-link-type="uri" xlink:href="http://herbaria.plants.ox.ac.uk/bol/Content/Projects/oxford/ops/ops16.pdf">http://herbaria.plants.ox.ac.uk/bol/Content/Projects/oxford/ops/ops16.pdf</ext-link></mixed-citation></ref><ref id="B8"><mixed-citation xmlns:xlink="http://www.w3.org/1999/xlink" xlink:type="simple">
          <institution xlink:type="simple">IUCN</institution> (<year>2012</year>) IUCN Red List Categories and Criteria. Ed 2. International Union for the Conservation of Nature, Gland, Switzerland. <ext-link xlink:type="simple" ext-link-type="uri" xlink:href="http://s3.amazonaws.com/iucnredlist-newcms/staging/public/attachments/3097/redlist_cats_crit_en.pdf">http://s3.amazonaws.com/iucnredlist-newcms/staging/public/attachments/3097/redlist_cats_crit_en.pdf</ext-link></mixed-citation></ref><ref id="B7"><mixed-citation xmlns:xlink="http://www.w3.org/1999/xlink" xlink:type="simple">
          <person-group><name name-style="western"><surname>Hawthorne</surname><given-names>WD</given-names></name><name name-style="western"><surname>Marshall</surname><given-names>CAM</given-names></name></person-group> (<year>2016</year>) A Manual for Rapid Botanical Survey (RBS) and measurement of vegetation bioquality. Published online, June 2016. Department of Plant Sciences, University of Oxford, U.K. <ext-link xlink:type="simple" ext-link-type="uri" xlink:href="http://herbaria-old.plants.ox.ac.uk/rbs/">http://herbaria-old.plants.ox.ac.uk/rbs/</ext-link></mixed-citation></ref><ref id="B15"><mixed-citation xmlns:xlink="http://www.w3.org/1999/xlink" xlink:type="simple">
          <person-group><name name-style="western"><surname>Wood</surname><given-names>JRI</given-names></name><name name-style="western"><surname>Carine</surname><given-names>MA</given-names></name><name name-style="western"><surname>Harris</surname><given-names>D</given-names></name><name name-style="western"><surname>Wilkin</surname><given-names>P</given-names></name><name name-style="western"><surname>Williams</surname><given-names>B</given-names></name><name name-style="western"><surname>Scotland</surname><given-names>RW</given-names></name></person-group> (<year>2015</year>) <article-title><italic><tp:taxon-name><tp:taxon-name-part taxon-name-part-type="genus">Ipomoea</tp:taxon-name-part></tp:taxon-name></italic> (<tp:taxon-name><tp:taxon-name-part taxon-name-part-type="family">Convolvulaceae</tp:taxon-name-part></tp:taxon-name>) in Bolivia.</article-title> <source>Kew Bulletin</source> <volume>70</volume>(<issue>31</issue>): <fpage>1</fpage>–<lpage>123</lpage>. <ext-link xlink:type="simple" ext-link-type="doi" xlink:href="10.1007/s12225-015-9592-7">https://doi.org/10.1007/s12225-015-9592-7</ext-link></mixed-citation></ref></ref-list></tp:taxon-treatment>
