# Supplementary material for: New species of Ipomoea (Convolvulaceae) from South America
Source: PhytoKeys. 2017 Oct 11;(88):1–38. doi: 10.3897/phytokeys.88.12891 (PMC5672133; doi:10.3897/phytokeys.88.12891)
Supplement: XML Treatment for Ipomoea graminifolia [file phytokeys.88.12891-treatment7.xml]

<!DOCTYPE tp:taxon-treatment
  PUBLIC "-//TaxonX//DTD Taxonomic Treatment Publishing DTD v0 20100105//EN" "tax-treatment-NSO.dtd">
<tp:taxon-treatment xmlns:tp="http://www.plazi.org/taxpub"><tp:treatment-meta><kwd-group><label>Taxon classification</label><kwd><named-content xmlns:xlink="http://www.w3.org/1999/xlink" content-type="kingdom">Plantae</named-content></kwd><kwd><named-content xmlns:xlink="http://www.w3.org/1999/xlink" content-type="order">Solanales</named-content></kwd><kwd><named-content xmlns:xlink="http://www.w3.org/1999/xlink" content-type="family">Convolvulaceae</named-content></kwd></kwd-group><mixed-citation publication-type="journal"><person-group><name><surname>Wood</surname><given-names>John R.I.</given-names></name><name><surname>Muñoz-Rodríguez</surname><given-names>Pablo</given-names></name><name><surname>Degen</surname><given-names>Rosa</given-names></name><name><surname>Scotland</surname><given-names>Robert W.</given-names></name></person-group><article-title>New species of <italic><tp:taxon-name><tp:taxon-name-part taxon-name-part-type="genus" reg="Ipomoea">Ipomoea</tp:taxon-name-part></tp:taxon-name></italic> (<tp:taxon-name><tp:taxon-name-part taxon-name-part-type="family">Convolvulaceae</tp:taxon-name-part></tp:taxon-name>) from South America</article-title><source>PhytoKeys</source><day>11</day><month>10</month><year>2017</year><volume>2017</volume><issue>88</issue><fpage>1</fpage><lpage>38</lpage><pub-id pub-id-type="doi">10.3897/phytokeys.88.12891</pub-id></mixed-citation></tp:treatment-meta><tp:nomenclature><tp:taxon-name>
            <tp:taxon-name-part taxon-name-part-type="genus" reg="Ipomoea">Ipomoea</tp:taxon-name-part>
            <tp:taxon-name-part taxon-name-part-type="species" reg="graminifolia">graminifolia</tp:taxon-name-part>
            <object-id xmlns:xlink="http://www.w3.org/1999/xlink" content-type="ipni" xlink:type="simple">urn:lsid:ipni.org:names:77166181-1</object-id>
          </tp:taxon-name><tp:taxon-authority>J.R.I.Wood &amp; Scotland</tp:taxon-authority><tp:taxon-status xmlns:xlink="http://www.w3.org/1999/xlink" xlink:type="simple">sp. nov.</tp:taxon-status><xref ref-type="fig" rid="F11">Figure 11</xref></tp:nomenclature><tp:treatment-sec sec-type="diagnosis" id="SECID0E24AG"><title>Diagnosis.</title><p>
            <italic><tp:taxon-name><tp:taxon-name-part taxon-name-part-type="genus" reg="Ipomoea">Ipomoea</tp:taxon-name-part> <tp:taxon-name-part taxon-name-part-type="species" reg="graminifolia">graminifolia</tp:taxon-name-part></tp:taxon-name></italic> resembles and is probably related to <italic><tp:taxon-name><tp:taxon-name-part taxon-name-part-type="genus" reg="Ipomoea">I.</tp:taxon-name-part> <tp:taxon-name-part taxon-name-part-type="species" reg="procumbens">procumbens</tp:taxon-name-part></tp:taxon-name></italic> Mart. ex Choisy and <italic><tp:taxon-name><tp:taxon-name-part taxon-name-part-type="genus" reg="Ipomoea">I.</tp:taxon-name-part> <tp:taxon-name-part taxon-name-part-type="species" reg="aequiloba">aequiloba</tp:taxon-name-part></tp:taxon-name></italic> J.R.I. Wood &amp; Scotland, being completely glabrous and having solitary flowers and subequal, lanceolate to ovate sepals. From <italic><tp:taxon-name><tp:taxon-name-part taxon-name-part-type="genus" reg="Ipomoea">I.</tp:taxon-name-part> <tp:taxon-name-part taxon-name-part-type="species" reg="procumbens">procumbens</tp:taxon-name-part></tp:taxon-name></italic> it is distinguished by the much smaller calyx (the inner sepals oblong-lanceolate, only 7–9 × 2 mm , not 12–15 × 4–6 mm) and corolla (&lt; 3.5 cm long, not &gt;5.5cm long), the wiry stems, and the sessile, filiform leaves. In these dimensions and habit it is closer to <italic><tp:taxon-name><tp:taxon-name-part taxon-name-part-type="genus" reg="Ipomoea">I.</tp:taxon-name-part> <tp:taxon-name-part taxon-name-part-type="species" reg="aequiloba">aequiloba</tp:taxon-name-part></tp:taxon-name></italic> but is immediately distinguished by the simple, nor subequally 3-lobed leaves.</p><fig id="F11" position="float" orientation="portrait"><label>Figure 11.</label><caption><p>
                <italic><tp:taxon-name><tp:taxon-name-part taxon-name-part-type="genus" reg="Ipomoea">Ipomoea</tp:taxon-name-part> <tp:taxon-name-part taxon-name-part-type="species" reg="graminifolia">graminifolia</tp:taxon-name-part></tp:taxon-name></italic>. <bold>A</bold> habit <bold>B</bold> outer sepal <bold>C</bold> inner sepal <bold>D</bold> buds showing calyx. Drawn by Rosemary Wise from <italic>C. Munhoz et al.</italic> 2567.</p></caption><graphic xmlns:xlink="http://www.w3.org/1999/xlink" xlink:href="phytokeys-88-001-g011.jpg" position="float" orientation="portrait" xlink:type="simple" id="oo_160693.jpg"/></fig></tp:treatment-sec><tp:treatment-sec sec-type="material" id="SECID0E1ABG"><title>Type.</title><p>BRAZIL. Goiás, Fazenda Agua Fria, Alto Paraiso de Goiás, cerca 10 km en direção a Teresina de Goiás, <named-content xmlns:xlink="http://www.w3.org/1999/xlink" content-type="dwc:verbatimCoordinates" xlink:type="simple"><named-content content-type="geo-json" specific-use="{&#34;type&#34;:&#34;Point&#34;,&#34;coordinates&#34;:[-47.505600,-14.070283]}" id="NCID0EDBBG" xlink:type="simple">14°04'217"S, 47°30'336"W</named-content></named-content>, 1448 m, 20 Feb. 2001, <italic>C. Munhoz, N. Rodrigues &amp; K.M.O. Ramos</italic> 2567 (holotype MO-5948847, isotypes not found).</p></tp:treatment-sec><tp:treatment-sec sec-type="description" id="SECID0EKBBG"><title>Description.</title><p>Completely glabrous, slender, probably clambering perennial herb, stems thin, wiry, slightly woody. Leaves sessile, 2.5–5.5 × 0.05–0.1 cm. linear-filiform, acute, minutely apiculate. Inflorescence of solitary axillary flowers; peduncles 8–18 mm; bracteoles deltoid, 1 mm long, caducous; pedicels 6–8 mm, thickened upwards; sepals unequal, outer 5–6 × 2 mm, broadly lanceolate, acute and mucronate, margin narrow, scarious; inner 7–9 × 2 mm, oblong-lanceolate, acute, margins broad, scarious; corolla 3–3.5 cm long, funnel-shaped, pink, glabrous, limb 2.5–3 cm diameter, undulate, the midpetaline bands ending in acute points; stamens included; style very short, c. 1.2 cm, stigma bi-globose. Capsule and seeds unknown.</p></tp:treatment-sec><tp:treatment-sec sec-type="habitat" id="SECID0EPBBG"><title>Habitat and Distribution.</title><p>BRAZIL. High altitude endemic of campo limpo úmido, only known from the type collection in Goiás, where it was collected in or near the Chapada dos Veadeiros National Park. The recorded altitude of 1400 m is unusually high for an <italic><tp:taxon-name><tp:taxon-name-part taxon-name-part-type="genus" reg="Ipomoea">Ipomoea</tp:taxon-name-part></tp:taxon-name></italic> species in Brazil. Figure <xref ref-type="fig" rid="F5">5</xref>.</p></tp:treatment-sec><tp:treatment-sec sec-type="etymology" id="SECID0EACBG"><title>Etymology.</title><p>The epithet <italic><tp:taxon-name><tp:taxon-name-part taxon-name-part-type="species" reg="graminifolia">graminifolia</tp:taxon-name-part></tp:taxon-name></italic> refers to the characteristic grass-like leaves of this species.</p></tp:treatment-sec><tp:treatment-sec sec-type="conservation status" id="SECID0EQCBG"><title>Conservation status.</title><p>In the absence of other collections or any information about threats to its habitat, the status of this species can only be classified as Data Deficient (<abbrev xmlns:xlink="http://www.w3.org/1999/xlink" xlink:title="Data Deficient" id="ABBRID0EWCBG" xlink:type="simple">DD</abbrev>) within IUCN guidelines. It would be treated as a “black star” species within the classification of <xref ref-type="bibr" rid="B7">Hawthorne and Marshall (2016)</xref>, but again this must be considered as a provisional classification as no systematic search has been made for the species at the type locality or in other suitable habitats, although it must be presumed to be rare.</p></tp:treatment-sec><tp:treatment-sec><!--Section generated to contain objects referenced in tp:taxon-treatment.--><fig id="F5" position="float" orientation="portrait"><label>Figure 5.</label><caption><p>Map of equatorial South America showing the distribution of <italic><tp:taxon-name><tp:taxon-name-part taxon-name-part-type="genus" reg="Ipomoea">Ipomoea</tp:taxon-name-part> <tp:taxon-name-part taxon-name-part-type="species" reg="cuscoensis">cuscoensis</tp:taxon-name-part></tp:taxon-name></italic> (●), <italic><tp:taxon-name><tp:taxon-name-part taxon-name-part-type="genus" reg="Ipomoea">I.</tp:taxon-name-part> <tp:taxon-name-part taxon-name-part-type="species" reg="graminifolia">graminifolia</tp:taxon-name-part></tp:taxon-name></italic> (✖), <italic><tp:taxon-name><tp:taxon-name-part taxon-name-part-type="genus" reg="Ipomoea">I.</tp:taxon-name-part> <tp:taxon-name-part taxon-name-part-type="species" reg="uninervis">uninervis</tp:taxon-name-part></tp:taxon-name></italic> (▲) and <italic><tp:taxon-name><tp:taxon-name-part taxon-name-part-type="genus" reg="Ipomoea">I.</tp:taxon-name-part> <tp:taxon-name-part taxon-name-part-type="species" reg="velutinifolia">velutinifolia</tp:taxon-name-part></tp:taxon-name></italic> (■).</p></caption><graphic xmlns:xlink="http://www.w3.org/1999/xlink" xlink:href="phytokeys-88-001-g005.jpg" position="float" orientation="portrait" xlink:type="simple" id="oo_160687.jpg"/></fig></tp:treatment-sec><ref-list><ref id="B7"><mixed-citation xmlns:xlink="http://www.w3.org/1999/xlink" xlink:type="simple">
          <person-group><name name-style="western"><surname>Hawthorne</surname><given-names>WD</given-names></name><name name-style="western"><surname>Marshall</surname><given-names>CAM</given-names></name></person-group> (<year>2016</year>) A Manual for Rapid Botanical Survey (RBS) and measurement of vegetation bioquality. Published online, June 2016. Department of Plant Sciences, University of Oxford, U.K. <ext-link xlink:type="simple" ext-link-type="uri" xlink:href="http://herbaria-old.plants.ox.ac.uk/rbs/">http://herbaria-old.plants.ox.ac.uk/rbs/</ext-link></mixed-citation></ref></ref-list></tp:taxon-treatment>
