# Supplementary material for: New species of Ipomoea (Convolvulaceae) from South America
Source: PhytoKeys. 2017 Oct 11;(88):1–38. doi: 10.3897/phytokeys.88.12891 (PMC5672133; doi:10.3897/phytokeys.88.12891)
Supplement: XML Treatment for Ipomoea kraholandica [file phytokeys.88.12891-treatment8.xml]

<!DOCTYPE tp:taxon-treatment
  PUBLIC "-//TaxonX//DTD Taxonomic Treatment Publishing DTD v0 20100105//EN" "tax-treatment-NSO.dtd">
<tp:taxon-treatment xmlns:tp="http://www.plazi.org/taxpub"><tp:treatment-meta><kwd-group><label>Taxon classification</label><kwd><named-content xmlns:xlink="http://www.w3.org/1999/xlink" content-type="kingdom">Plantae</named-content></kwd><kwd><named-content xmlns:xlink="http://www.w3.org/1999/xlink" content-type="order">Solanales</named-content></kwd><kwd><named-content xmlns:xlink="http://www.w3.org/1999/xlink" content-type="family">Convolvulaceae</named-content></kwd></kwd-group><mixed-citation publication-type="journal"><person-group><name><surname>Wood</surname><given-names>John R.I.</given-names></name><name><surname>Muñoz-Rodríguez</surname><given-names>Pablo</given-names></name><name><surname>Degen</surname><given-names>Rosa</given-names></name><name><surname>Scotland</surname><given-names>Robert W.</given-names></name></person-group><article-title>New species of <italic><tp:taxon-name><tp:taxon-name-part taxon-name-part-type="genus" reg="Ipomoea">Ipomoea</tp:taxon-name-part></tp:taxon-name></italic> (<tp:taxon-name><tp:taxon-name-part taxon-name-part-type="family">Convolvulaceae</tp:taxon-name-part></tp:taxon-name>) from South America</article-title><source>PhytoKeys</source><day>11</day><month>10</month><year>2017</year><volume>2017</volume><issue>88</issue><fpage>1</fpage><lpage>38</lpage><pub-id pub-id-type="doi">10.3897/phytokeys.88.12891</pub-id></mixed-citation></tp:treatment-meta><tp:nomenclature><tp:taxon-name>
            <tp:taxon-name-part taxon-name-part-type="genus" reg="Ipomoea">Ipomoea</tp:taxon-name-part>
            <tp:taxon-name-part taxon-name-part-type="species" reg="kraholandica">kraholandica</tp:taxon-name-part>
            <object-id xmlns:xlink="http://www.w3.org/1999/xlink" content-type="ipni" xlink:type="simple">urn:lsid:ipni.org:names:77166182-1</object-id>
          </tp:taxon-name><tp:taxon-authority>J.R.I.Wood &amp; Scotland</tp:taxon-authority><tp:taxon-status xmlns:xlink="http://www.w3.org/1999/xlink" xlink:type="simple">sp. nov.</tp:taxon-status><xref ref-type="fig" rid="F12">Figure 12</xref><!--PageBreak--></tp:nomenclature><tp:treatment-sec sec-type="diagnosis" id="SECID0EMEBG"><title>Diagnosis.</title><p>
            <italic><tp:taxon-name><tp:taxon-name-part taxon-name-part-type="genus" reg="Ipomoea">Ipomoea</tp:taxon-name-part> <tp:taxon-name-part taxon-name-part-type="species" reg="kraholandica">kraholandica</tp:taxon-name-part></tp:taxon-name></italic> is a very distinct species unlike any other known to us because of the solitary flowers with suppressed peduncles, the narrowly lanceolate, pubescent sepals and the apparently unique lamina, which is essentially 3-lobed, the middle lobe <!--PageBreak-->lanceolate to oblong-lanceolate, the two laterals bifurcate or trifurcate with the lower lobe curved backwards whereas the upper and middle lobes (when present) are bent forward.</p></tp:treatment-sec><tp:treatment-sec sec-type="material" id="SECID0E6EBG"><title>Type.</title><p>BRAZIL. Tocantins, Mun. Itacajá, Reserva Indígena Krahó, Aldea Pedra Branca, 9 May 2000, <italic>A.A. Santos, A. Reatto, E. de Souza Martins, L. Rovênia, M. de Andrade &amp; L. Moreira Rodrigues</italic> 719 (holotype CEN).</p></tp:treatment-sec><tp:treatment-sec sec-type="description" id="SECID0EHFBG"><title>Description.</title><p>Slender twining herb of unknown height; stems glabrous. Leaves petiolate, 2–3.5 × 1–3 cm, 3-lobed with the central lobe lanceolate, entire, the lateral lobes 2–3-lobed, the first and second lobes bent forwards and the third lobe bent backwards, base truncate, apex finely acuminate, both surfaces glabrous; petioles 0.7–2 cm. Inflorescence of solitary, axillary flowers; peduncles very short, 0–3 mm, thinly pubescent; bracteoles 1–3 mm, relatively persistent, thinly ciliate; pedicels 6–12 mm, thickened upwards, pubescent; sepals subequal, 11–12 × 1.5–2.5 mm, narrowly lanceolate, finely acuminate, mucronate, outer pubescent, inner pubescent with broad glabrous margins; corolla c. 2.5 cm long, funnel-shaped, pink, glabrous, midpetaline bands terminating in a prominent tooth, limb c. 2.5 cm diameter; filaments glabrous except for glandular-pilose base, longer pair 7–8 mm, shorter 4–5 mm; ovary bilocular, glabrous; style 8 mm, glabrous; stigma bi-globose. Capsule 10 × 5 mm, ovoid, glabrous; seeds 4, 5 × 2 mm, dark grey, minutely tomentellous.</p></tp:treatment-sec><tp:treatment-sec sec-type="distribution" id="SECID0EMFBG"><title>Distribution.</title><p>BRAZIL. Only known from the type locality in Tocantins. Locally abundant in disturbed ground on sand. Figure <xref ref-type="fig" rid="F9">9</xref>.</p><!--PageBreak--></tp:treatment-sec><tp:treatment-sec sec-type="conservation status" id="SECID0EXFBG"><title>Conservation status.</title><p>Field notes record this plant as “locally abundant” but in the absence of other collections or any information about threats to its habitat, it can only be classified as Data Deficient (<abbrev xmlns:xlink="http://www.w3.org/1999/xlink" xlink:title="Data Deficient" id="ABBRID0E4FBG" xlink:type="simple">DD</abbrev>) within <xref ref-type="bibr" rid="B8">IUCN (2012)</xref> guidelines. It would be treated as a “black star” species within the classification of <xref ref-type="bibr" rid="B7">Hawthorne and Marshall (2016)</xref>, but again this must be considered a provisional classification as no systematic search has been made for the species at the type locality or in other suitable habitats, although it must be presumed to be rare.</p></tp:treatment-sec><tp:treatment-sec sec-type="etymology" id="SECID0EJGBG"><title>Etymology.</title><p>The epithet <italic><tp:taxon-name><tp:taxon-name-part taxon-name-part-type="species" reg="kraholandica">kraholandica</tp:taxon-name-part></tp:taxon-name></italic> refers to Reserva Indígena Krahó, where this species was found.</p></tp:treatment-sec><tp:treatment-sec sec-type="notes" id="SECID0EZGBG"><title>Note.</title><p>Molecular studies using <italic><abbrev xmlns:xlink="http://www.w3.org/1999/xlink" xlink:title="Internal Transcribed Spacer" id="ABBRID0EAHBG" xlink:type="simple">ITS</abbrev></italic> (unpublished data) place this species in a well-supported clade of mainly Brazilian species with <italic><tp:taxon-name><tp:taxon-name-part taxon-name-part-type="genus" reg="Ipomoea">I.</tp:taxon-name-part> <tp:taxon-name-part taxon-name-part-type="species" reg="bahiensis">bahiensis</tp:taxon-name-part></tp:taxon-name></italic> Willd. ex Roem. &amp; Schult., <italic><tp:taxon-name><tp:taxon-name-part taxon-name-part-type="genus" reg="Ipomoea">I.</tp:taxon-name-part> <tp:taxon-name-part taxon-name-part-type="species" reg="squamosa">squamosa</tp:taxon-name-part></tp:taxon-name></italic> Choisy, <italic><tp:taxon-name><tp:taxon-name-part taxon-name-part-type="genus" reg="Ipomoea">I.</tp:taxon-name-part> <tp:taxon-name-part taxon-name-part-type="species" reg="eriocalyx">eriocalyx</tp:taxon-name-part></tp:taxon-name></italic> (Choisy) Meisn. and <italic><tp:taxon-name><tp:taxon-name-part taxon-name-part-type="genus" reg="Ipomoea">I.</tp:taxon-name-part> <tp:taxon-name-part taxon-name-part-type="species" reg="acanthocarpa">acanthocarpa</tp:taxon-name-part></tp:taxon-name></italic> (Choisy) Aschers. &amp; Schweinf., and more distantly with <italic><tp:taxon-name><tp:taxon-name-part taxon-name-part-type="genus" reg="Ipomoea">I.</tp:taxon-name-part> <tp:taxon-name-part taxon-name-part-type="species" reg="imperati">imperati</tp:taxon-name-part></tp:taxon-name></italic> (Vahl) Griseb. and <italic><tp:taxon-name><tp:taxon-name-part taxon-name-part-type="genus" reg="Ipomoea">I.</tp:taxon-name-part> <tp:taxon-name-part taxon-name-part-type="species" reg="longeramosa">longeramosa</tp:taxon-name-part></tp:taxon-name></italic> Choisy. It does not, however, resemble any of these species except perhaps <italic><tp:taxon-name><tp:taxon-name-part taxon-name-part-type="genus" reg="Ipomoea">I.</tp:taxon-name-part> <tp:taxon-name-part taxon-name-part-type="species" reg="longeramosa">longeramosa</tp:taxon-name-part></tp:taxon-name></italic>, which differs in its cream-coloured flowers, longer peduncles 2–5 cm in length and quite different leaf shape. The leaf shape of <italic><tp:taxon-name><tp:taxon-name-part taxon-name-part-type="genus" reg="Ipomoea">I.</tp:taxon-name-part> <tp:taxon-name-part taxon-name-part-type="species" reg="kraholandica">kraholandica</tp:taxon-name-part></tp:taxon-name></italic> is especially unusual. The lamina is essentially 3-lobed, the middle lobe lanceolate to oblong-lanceolate, the two laterals bifurcate or trifurcate, the lower lobe curved backwards whereas the upper and middle (when present) lobes are bent forward (Figure <xref ref-type="fig" rid="F12">12</xref>). The seeds are shortly hirsute, best described as tomentellous.</p><fig id="F12" position="float" orientation="portrait"><label>Figure 12.</label><caption><p>
                <italic><tp:taxon-name><tp:taxon-name-part taxon-name-part-type="genus" reg="Ipomoea">Ipomoea</tp:taxon-name-part> <tp:taxon-name-part taxon-name-part-type="species" reg="kraholandica">kraholandica</tp:taxon-name-part></tp:taxon-name></italic>. <bold>A</bold> habit <bold>B</bold> outer sepal <bold>C</bold> inner sepal <bold>D</bold> corolla opened out to show stamens <bold>E</bold> ovary and style <bold>F</bold> capsule and calyx <bold>G</bold> seed. Drawn by Rosemary Wise from <italic>A.A. Santos et al</italic> 719.</p></caption><graphic xmlns:xlink="http://www.w3.org/1999/xlink" xlink:href="phytokeys-88-001-g012.jpg" position="float" orientation="portrait" xlink:type="simple" id="oo_160694.jpg"/></fig></tp:treatment-sec><tp:treatment-sec><!--Section generated to contain objects referenced in tp:taxon-treatment.--><fig id="F9" position="float" orientation="portrait"><label>Figure 9.</label><caption><p>Map of Eastern Brazil showing distribution of <italic><tp:taxon-name><tp:taxon-name-part taxon-name-part-type="genus" reg="Ipomoea">I.</tp:taxon-name-part> <tp:taxon-name-part taxon-name-part-type="species" reg="ensiformis">ensiformis</tp:taxon-name-part></tp:taxon-name></italic>, <italic><tp:taxon-name><tp:taxon-name-part taxon-name-part-type="genus" reg="Ipomoea">I.</tp:taxon-name-part> <tp:taxon-name-part taxon-name-part-type="species" reg="fasciculata">fasciculata</tp:taxon-name-part></tp:taxon-name></italic>, <italic><tp:taxon-name><tp:taxon-name-part taxon-name-part-type="genus" reg="Ipomoea">I.</tp:taxon-name-part> <tp:taxon-name-part taxon-name-part-type="species" reg="kraholandica">kraholandica</tp:taxon-name-part></tp:taxon-name></italic>, <italic><tp:taxon-name><tp:taxon-name-part taxon-name-part-type="genus" reg="Ipomoea">I.</tp:taxon-name-part> <tp:taxon-name-part taxon-name-part-type="species" reg="longirostra">longirostra</tp:taxon-name-part></tp:taxon-name></italic>, <italic><tp:taxon-name><tp:taxon-name-part taxon-name-part-type="genus" reg="Ipomoea">I.</tp:taxon-name-part> <tp:taxon-name-part taxon-name-part-type="species" reg="revoluta">revoluta</tp:taxon-name-part></tp:taxon-name></italic>, <italic><tp:taxon-name><tp:taxon-name-part taxon-name-part-type="genus" reg="Ipomoea">I.</tp:taxon-name-part> <tp:taxon-name-part taxon-name-part-type="species" reg="scopulina">scopulina</tp:taxon-name-part></tp:taxon-name></italic>, <italic><tp:taxon-name><tp:taxon-name-part taxon-name-part-type="genus" reg="Ipomoea">I.</tp:taxon-name-part> <tp:taxon-name-part taxon-name-part-type="species" reg="veadeirosii">veadeirosii</tp:taxon-name-part></tp:taxon-name></italic>, and <italic><tp:taxon-name><tp:taxon-name-part taxon-name-part-type="genus" reg="Ipomoea">I.</tp:taxon-name-part> <tp:taxon-name-part taxon-name-part-type="species" reg="walteri">walteri</tp:taxon-name-part></tp:taxon-name></italic>.</p></caption><graphic xmlns:xlink="http://www.w3.org/1999/xlink" xlink:href="phytokeys-88-001-g009.jpg" position="float" orientation="portrait" xlink:type="simple" id="oo_160691.jpg"/></fig></tp:treatment-sec><ref-list><ref id="B8"><mixed-citation xmlns:xlink="http://www.w3.org/1999/xlink" xlink:type="simple">
          <institution xlink:type="simple">IUCN</institution> (<year>2012</year>) IUCN Red List Categories and Criteria. Ed 2. International Union for the Conservation of Nature, Gland, Switzerland. <ext-link xlink:type="simple" ext-link-type="uri" xlink:href="http://s3.amazonaws.com/iucnredlist-newcms/staging/public/attachments/3097/redlist_cats_crit_en.pdf">http://s3.amazonaws.com/iucnredlist-newcms/staging/public/attachments/3097/redlist_cats_crit_en.pdf</ext-link></mixed-citation></ref><ref id="B7"><mixed-citation xmlns:xlink="http://www.w3.org/1999/xlink" xlink:type="simple">
          <person-group><name name-style="western"><surname>Hawthorne</surname><given-names>WD</given-names></name><name name-style="western"><surname>Marshall</surname><given-names>CAM</given-names></name></person-group> (<year>2016</year>) A Manual for Rapid Botanical Survey (RBS) and measurement of vegetation bioquality. Published online, June 2016. Department of Plant Sciences, University of Oxford, U.K. <ext-link xlink:type="simple" ext-link-type="uri" xlink:href="http://herbaria-old.plants.ox.ac.uk/rbs/">http://herbaria-old.plants.ox.ac.uk/rbs/</ext-link></mixed-citation></ref></ref-list></tp:taxon-treatment>
