# Supplementary material for: New species of Ipomoea (Convolvulaceae) from South America
Source: PhytoKeys. 2017 Oct 11;(88):1–38. doi: 10.3897/phytokeys.88.12891 (PMC5672133; doi:10.3897/phytokeys.88.12891)
Supplement: XML Treatment for Ipomoea longirostra [file phytokeys.88.12891-treatment9.xml]

<!DOCTYPE tp:taxon-treatment
  PUBLIC "-//TaxonX//DTD Taxonomic Treatment Publishing DTD v0 20100105//EN" "tax-treatment-NSO.dtd">
<tp:taxon-treatment xmlns:tp="http://www.plazi.org/taxpub"><tp:treatment-meta><kwd-group><label>Taxon classification</label><kwd><named-content xmlns:xlink="http://www.w3.org/1999/xlink" content-type="kingdom">Plantae</named-content></kwd><kwd><named-content xmlns:xlink="http://www.w3.org/1999/xlink" content-type="order">Solanales</named-content></kwd><kwd><named-content xmlns:xlink="http://www.w3.org/1999/xlink" content-type="family">Convolvulaceae</named-content></kwd></kwd-group><mixed-citation publication-type="journal"><person-group><name><surname>Wood</surname><given-names>John R.I.</given-names></name><name><surname>Muñoz-Rodríguez</surname><given-names>Pablo</given-names></name><name><surname>Degen</surname><given-names>Rosa</given-names></name><name><surname>Scotland</surname><given-names>Robert W.</given-names></name></person-group><article-title>New species of <italic><tp:taxon-name><tp:taxon-name-part taxon-name-part-type="genus" reg="Ipomoea">Ipomoea</tp:taxon-name-part></tp:taxon-name></italic> (<tp:taxon-name><tp:taxon-name-part taxon-name-part-type="family">Convolvulaceae</tp:taxon-name-part></tp:taxon-name>) from South America</article-title><source>PhytoKeys</source><day>11</day><month>10</month><year>2017</year><volume>2017</volume><issue>88</issue><fpage>1</fpage><lpage>38</lpage><pub-id pub-id-type="doi">10.3897/phytokeys.88.12891</pub-id></mixed-citation></tp:treatment-meta><tp:nomenclature><tp:taxon-name>
            <tp:taxon-name-part taxon-name-part-type="genus" reg="Ipomoea">Ipomoea</tp:taxon-name-part>
            <tp:taxon-name-part taxon-name-part-type="species" reg="longirostra">longirostra</tp:taxon-name-part>
            <object-id xmlns:xlink="http://www.w3.org/1999/xlink" content-type="ipni" xlink:type="simple">urn:lsid:ipni.org:names:77166183-1</object-id>
          </tp:taxon-name><tp:taxon-authority>J.R.I.Wood &amp; Scotland</tp:taxon-authority><tp:taxon-status xmlns:xlink="http://www.w3.org/1999/xlink" xlink:type="simple">sp. nov.</tp:taxon-status><xref ref-type="fig" rid="F13">Figure 13</xref></tp:nomenclature><tp:treatment-sec sec-type="diagnosis" id="SECID0EVMBG"><title>Diagnosis.</title><p>
            <italic><tp:taxon-name><tp:taxon-name-part taxon-name-part-type="genus" reg="Ipomoea">Ipomoea</tp:taxon-name-part> <tp:taxon-name-part taxon-name-part-type="species" reg="longirostra">longirostra</tp:taxon-name-part></tp:taxon-name></italic> is probably related to and certainly resembles <italic><tp:taxon-name><tp:taxon-name-part taxon-name-part-type="genus" reg="Ipomoea">I.</tp:taxon-name-part> <tp:taxon-name-part taxon-name-part-type="species" reg="procumbens">procumbens</tp:taxon-name-part></tp:taxon-name></italic> Mart. ex Choisy in being completely glabrous and with solitary flowers but is distinguished by its ovate-deltoid, basally truncate leaves borne on slender pedicels, and the ovate-elliptic, obtuse to rounded, not lanceolate to ovate, acute to acuminate sepals. The strongly rostrate capsule is also distinct.</p></tp:treatment-sec><tp:treatment-sec sec-type="material" id="SECID0ERNBG"><title>Type.</title><p>BRAZIL. Minas Gerais, Lima Duarte, P.N. Estadual do Ibitipoca, prov. Rio do Salto, 21°42'80"S, [43°47'W] (longitude missing from label), 1200 m, 9 March 2003, fl., fr., <italic>R.C. Forzza, L.C.S. Assis. J.G. Jardim, R. Lima, L. Menini Neto, E. Lucas, B.R. Silva, S. Edwards &amp; D. Zappi</italic> 3031 (holotype RB00552260; isotypes K, NY)</p><fig id="F13" position="float" orientation="portrait"><label>Figure 13.</label><caption><p>
                <italic><tp:taxon-name><tp:taxon-name-part taxon-name-part-type="genus" reg="Ipomoea">Ipomoea</tp:taxon-name-part> <tp:taxon-name-part taxon-name-part-type="species" reg="longirostra">longirostra</tp:taxon-name-part></tp:taxon-name></italic>. <bold>A</bold> habit showing inflorescence <bold>B</bold> habit showing rostrate capsule <bold>C</bold> abaxial leaf surface <bold>D</bold> leaf apex <bold>E</bold> outer sepal <bold>F</bold> inner sepal. Drawn by Rosemary Wise from <italic>R.C. Forzza et al.</italic> 303.</p></caption><graphic xmlns:xlink="http://www.w3.org/1999/xlink" xlink:href="phytokeys-88-001-g013.jpg" position="float" orientation="portrait" xlink:type="simple" id="oo_160695.jpg"/></fig></tp:treatment-sec><tp:treatment-sec sec-type="description" id="SECID0E6OBG"><title>Description.</title><p>Twining perennial of unknown height, glabrous in all vegetative parts. Leaves petiolate, 3–4 × 1.3–2.2 cm, deltoid, finely acuminate, shortly mucronate, base truncate to cordate with rounded auricles, margin denticulate, abaxially paler with prominent veins; petioles very slender, curved, 9–17 mm. Inflorescence of solitary, pedunculate, axillary flowers; peduncles 10–15 mm; bracteoles caducous, not seen; pedicels noticeably stouter than peduncles 12–15 mm; sepals subequal, elliptic, glabrous, margins scarious, outer 8–11 × 4–6 mm, obtuse, inner 9–12 × 6–7 mm, rounded, usually c. 0.5 mm longer and 1 mm wider than outer sepals; corolla 5.5 cm long, pink, glabrous, funnel-shaped, limb 3–3.5 cm diameter. Capsule 13 × 6–7 mm, conical, glabrous, strongly rostrate, the apex 4–5 mm long, persistent; seeds unknown.</p></tp:treatment-sec><tp:treatment-sec sec-type="distribution" id="SECID0EEPBG"><title>Distribution.</title><p>BRAZIL. Endemic to the area of the type locality in the Parque Nacional Estadual do Ibitipoca in Minas Gerais. Figure <xref ref-type="fig" rid="F9">9</xref></p></tp:treatment-sec><tp:treatment-sec sec-type="Additional collections seen" id="SECID0ENPBG"><title>Additional collections seen.</title><p>Minas Gerais, Lima Duarte, P.N. Estadual do Ibitipoca, casa da polícia florestal, <named-content xmlns:xlink="http://www.w3.org/1999/xlink" content-type="dwc:verbatimCoordinates" xlink:type="simple"><named-content content-type="geo-json" specific-use="{&#34;type&#34;:&#34;Point&#34;,&#34;coordinates&#34;:[-43.896111,-21.709167]}" id="NCID0EWPBG" xlink:type="simple">21°42'33"S, 43°53'46"W</named-content></named-content>, <italic>R.C. Forzza et al.</italic> 2638 (RB0055171); ibid., Cachoeira dos Macacos 6 Feb. 2004, fl., <italic>R.C. Forzza et al.</italic> 2692 (RB00551680); ibid., prov. Rio do Salto, campo ao lado do alojamento, Nov. 2006, fl., <italic>R.C. Forzza et al.</italic> 4362 (NY01018831, RB00552445).</p></tp:treatment-sec><tp:treatment-sec sec-type="conservation status" id="SECID0EBQBG"><title>Conservation status.</title><p>The four collections were made at different dates from the near vicinity of each other. Field notes do not indicate the plant’s frequency and in the absence of other collections or any information about threats to its habitat, it can only be classified as Data Deficient (<abbrev xmlns:xlink="http://www.w3.org/1999/xlink" xlink:title="Data Deficient" id="ABBRID0EHQBG" xlink:type="simple">DD</abbrev>) within <xref ref-type="bibr" rid="B8">IUCN (2012)</xref> guidelines. It would be treated as a “black star” species within the classification of <xref ref-type="bibr" rid="B7">Hawthorne and Marshall (2016)</xref>, but again this must be considered a provisional classification as no systematic search has been made for the species at the type locality or in other suitable habitats, although it must be presumed to be rare.</p></tp:treatment-sec><tp:treatment-sec sec-type="etymology" id="SECID0ETQBG"><title>Etymology.</title><p>The epithet <italic><tp:taxon-name><tp:taxon-name-part taxon-name-part-type="species" reg="longirostra">longirostra</tp:taxon-name-part></tp:taxon-name></italic> refers to the prominently beaked capsule.</p></tp:treatment-sec><tp:treatment-sec sec-type="notes" id="SECID0EDRBG"><title>Notes.</title><p>We have not been able to sequence material of this species but it is almost certainly related to <italic><tp:taxon-name><tp:taxon-name-part taxon-name-part-type="genus" reg="Ipomoea">I.</tp:taxon-name-part> <tp:taxon-name-part taxon-name-part-type="species" reg="procumbens">procumbens</tp:taxon-name-part></tp:taxon-name></italic> under which name it was provisionally identified at Kew. Although <italic><tp:taxon-name><tp:taxon-name-part taxon-name-part-type="genus" reg="Ipomoea">I.</tp:taxon-name-part> <tp:taxon-name-part taxon-name-part-type="species" reg="procumbens">procumbens</tp:taxon-name-part></tp:taxon-name></italic> is a quite variable species, it never has the finely petiolate, truncate leaves of <italic><tp:taxon-name><tp:taxon-name-part taxon-name-part-type="genus" reg="Ipomoea">I.</tp:taxon-name-part> <tp:taxon-name-part taxon-name-part-type="species" reg="longirostra">longirostra</tp:taxon-name-part></tp:taxon-name></italic>. The strongly rostrate capsule of the new species is also very striking.</p><!--PageBreak--></tp:treatment-sec><tp:treatment-sec><!--Section generated to contain objects referenced in tp:taxon-treatment.--><fig id="F9" position="float" orientation="portrait"><label>Figure 9.</label><caption><p>Map of Eastern Brazil showing distribution of <italic><tp:taxon-name><tp:taxon-name-part taxon-name-part-type="genus" reg="Ipomoea">I.</tp:taxon-name-part> <tp:taxon-name-part taxon-name-part-type="species" reg="ensiformis">ensiformis</tp:taxon-name-part></tp:taxon-name></italic>, <italic><tp:taxon-name><tp:taxon-name-part taxon-name-part-type="genus" reg="Ipomoea">I.</tp:taxon-name-part> <tp:taxon-name-part taxon-name-part-type="species" reg="fasciculata">fasciculata</tp:taxon-name-part></tp:taxon-name></italic>, <italic><tp:taxon-name><tp:taxon-name-part taxon-name-part-type="genus" reg="Ipomoea">I.</tp:taxon-name-part> <tp:taxon-name-part taxon-name-part-type="species" reg="kraholandica">kraholandica</tp:taxon-name-part></tp:taxon-name></italic>, <italic><tp:taxon-name><tp:taxon-name-part taxon-name-part-type="genus" reg="Ipomoea">I.</tp:taxon-name-part> <tp:taxon-name-part taxon-name-part-type="species" reg="longirostra">longirostra</tp:taxon-name-part></tp:taxon-name></italic>, <italic><tp:taxon-name><tp:taxon-name-part taxon-name-part-type="genus" reg="Ipomoea">I.</tp:taxon-name-part> <tp:taxon-name-part taxon-name-part-type="species" reg="revoluta">revoluta</tp:taxon-name-part></tp:taxon-name></italic>, <italic><tp:taxon-name><tp:taxon-name-part taxon-name-part-type="genus" reg="Ipomoea">I.</tp:taxon-name-part> <tp:taxon-name-part taxon-name-part-type="species" reg="scopulina">scopulina</tp:taxon-name-part></tp:taxon-name></italic>, <italic><tp:taxon-name><tp:taxon-name-part taxon-name-part-type="genus" reg="Ipomoea">I.</tp:taxon-name-part> <tp:taxon-name-part taxon-name-part-type="species" reg="veadeirosii">veadeirosii</tp:taxon-name-part></tp:taxon-name></italic>, and <italic><tp:taxon-name><tp:taxon-name-part taxon-name-part-type="genus" reg="Ipomoea">I.</tp:taxon-name-part> <tp:taxon-name-part taxon-name-part-type="species" reg="walteri">walteri</tp:taxon-name-part></tp:taxon-name></italic>.</p></caption><graphic xmlns:xlink="http://www.w3.org/1999/xlink" xlink:href="phytokeys-88-001-g009.jpg" position="float" orientation="portrait" xlink:type="simple" id="oo_160691.jpg"/></fig></tp:treatment-sec><ref-list><ref id="B8"><mixed-citation xmlns:xlink="http://www.w3.org/1999/xlink" xlink:type="simple">
          <institution xlink:type="simple">IUCN</institution> (<year>2012</year>) IUCN Red List Categories and Criteria. Ed 2. International Union for the Conservation of Nature, Gland, Switzerland. <ext-link xlink:type="simple" ext-link-type="uri" xlink:href="http://s3.amazonaws.com/iucnredlist-newcms/staging/public/attachments/3097/redlist_cats_crit_en.pdf">http://s3.amazonaws.com/iucnredlist-newcms/staging/public/attachments/3097/redlist_cats_crit_en.pdf</ext-link></mixed-citation></ref><ref id="B7"><mixed-citation xmlns:xlink="http://www.w3.org/1999/xlink" xlink:type="simple">
          <person-group><name name-style="western"><surname>Hawthorne</surname><given-names>WD</given-names></name><name name-style="western"><surname>Marshall</surname><given-names>CAM</given-names></name></person-group> (<year>2016</year>) A Manual for Rapid Botanical Survey (RBS) and measurement of vegetation bioquality. Published online, June 2016. Department of Plant Sciences, University of Oxford, U.K. <ext-link xlink:type="simple" ext-link-type="uri" xlink:href="http://herbaria-old.plants.ox.ac.uk/rbs/">http://herbaria-old.plants.ox.ac.uk/rbs/</ext-link></mixed-citation></ref></ref-list></tp:taxon-treatment>
