# Supplementary material for: New species of Ipomoea (Convolvulaceae) from South America
Source: PhytoKeys. 2017 Oct 11;(88):1–38. doi: 10.3897/phytokeys.88.12891 (PMC5672133; doi:10.3897/phytokeys.88.12891)
Supplement: XML Treatment for Ipomoea revoluta [file phytokeys.88.12891-treatment10.xml]

<!DOCTYPE tp:taxon-treatment
  PUBLIC "-//TaxonX//DTD Taxonomic Treatment Publishing DTD v0 20100105//EN" "tax-treatment-NSO.dtd">
<tp:taxon-treatment xmlns:tp="http://www.plazi.org/taxpub"><tp:treatment-meta><kwd-group><label>Taxon classification</label><kwd><named-content xmlns:xlink="http://www.w3.org/1999/xlink" content-type="kingdom">Plantae</named-content></kwd><kwd><named-content xmlns:xlink="http://www.w3.org/1999/xlink" content-type="order">Solanales</named-content></kwd><kwd><named-content xmlns:xlink="http://www.w3.org/1999/xlink" content-type="family">Convolvulaceae</named-content></kwd></kwd-group><mixed-citation publication-type="journal"><person-group><name><surname>Wood</surname><given-names>John R.I.</given-names></name><name><surname>Muñoz-Rodríguez</surname><given-names>Pablo</given-names></name><name><surname>Degen</surname><given-names>Rosa</given-names></name><name><surname>Scotland</surname><given-names>Robert W.</given-names></name></person-group><article-title>New species of <italic><tp:taxon-name><tp:taxon-name-part taxon-name-part-type="genus" reg="Ipomoea">Ipomoea</tp:taxon-name-part></tp:taxon-name></italic> (<tp:taxon-name><tp:taxon-name-part taxon-name-part-type="family">Convolvulaceae</tp:taxon-name-part></tp:taxon-name>) from South America</article-title><source>PhytoKeys</source><day>11</day><month>10</month><year>2017</year><volume>2017</volume><issue>88</issue><fpage>1</fpage><lpage>38</lpage><pub-id pub-id-type="doi">10.3897/phytokeys.88.12891</pub-id></mixed-citation></tp:treatment-meta><tp:nomenclature><tp:taxon-name>
            <tp:taxon-name-part taxon-name-part-type="genus" reg="Ipomoea">Ipomoea</tp:taxon-name-part>
            <tp:taxon-name-part taxon-name-part-type="species" reg="revoluta">revoluta</tp:taxon-name-part>
            <object-id xmlns:xlink="http://www.w3.org/1999/xlink" content-type="ipni" xlink:type="simple">urn:lsid:ipni.org:names:77166184-1</object-id>
          </tp:taxon-name><tp:taxon-authority>J.R.I.Wood &amp; Scotland</tp:taxon-authority><tp:taxon-status xmlns:xlink="http://www.w3.org/1999/xlink" xlink:type="simple">sp. nov.</tp:taxon-status><xref ref-type="fig" rid="F14">Figure 14</xref><!--PageBreak--></tp:nomenclature><tp:treatment-sec sec-type="diagnosis" id="SECID0EZTBG"><title>Diagnosis.</title><p>
            <italic><tp:taxon-name><tp:taxon-name-part taxon-name-part-type="genus" reg="Ipomoea">Ipomoea</tp:taxon-name-part> <tp:taxon-name-part taxon-name-part-type="species" reg="revoluta">revoluta</tp:taxon-name-part></tp:taxon-name></italic> is almost certainly related to <italic><tp:taxon-name><tp:taxon-name-part taxon-name-part-type="genus" reg="Ipomoea">I.</tp:taxon-name-part> <tp:taxon-name-part taxon-name-part-type="species" reg="malvaeoides">malvaeoides</tp:taxon-name-part></tp:taxon-name></italic> Meisn. and its allies but is distinguished from all of these by its twining (not erect) habit and distinctly petiolate leaves. Related species in which the leaves are furnished with linear leaflets, such as <italic><tp:taxon-name><tp:taxon-name-part taxon-name-part-type="genus" reg="Ipomoea">I.</tp:taxon-name-part> <tp:taxon-name-part taxon-name-part-type="species" reg="fiebrigii">fiebrigii</tp:taxon-name-part></tp:taxon-name></italic> O’Donell, <italic><tp:taxon-name><tp:taxon-name-part taxon-name-part-type="genus" reg="Ipomoea">I.</tp:taxon-name-part> <tp:taxon-name-part taxon-name-part-type="species" reg="itapuaensis">itapuaensis</tp:taxon-name-part></tp:taxon-name></italic> J.R.I. Wood &amp; R. Degen and <italic><tp:taxon-name><tp:taxon-name-part taxon-name-part-type="genus" reg="Ipomoea">I.</tp:taxon-name-part> <tp:taxon-name-part taxon-name-part-type="species" reg="theodori">theodori</tp:taxon-name-part></tp:taxon-name></italic> O’Donell, are erect herbs with sessile or near sessile leaves.</p><fig id="F14" position="float" orientation="portrait"><label>Figure 14.</label><caption><p>
                <italic><tp:taxon-name><tp:taxon-name-part taxon-name-part-type="genus" reg="Ipomoea">Ipomoea</tp:taxon-name-part> <tp:taxon-name-part taxon-name-part-type="species" reg="revoluta">revoluta</tp:taxon-name-part></tp:taxon-name></italic>. <bold>A</bold> habit <bold>B</bold> adaxial leaf surface <bold>C</bold> abaxial leaf surface <bold>D</bold> inflorescence <bold>E</bold> outer sepal <bold>F</bold> middle sepal <bold>G</bold> inner sepal <bold>H</bold> corolla opened out to show stamens <bold>J</bold> calyx enclosing capsule. Drawn by Rosemary Wise from <italic>G. Hatschbach</italic> 23761.</p></caption><graphic xmlns:xlink="http://www.w3.org/1999/xlink" xlink:href="phytokeys-88-001-g014.jpg" position="float" orientation="portrait" xlink:type="simple" id="oo_160696.jpg"/></fig></tp:treatment-sec><tp:treatment-sec sec-type="material" id="SECID0ECXBG"><title>Type.</title><p>BRAZIL. Mato Grosso do Sul, Serra de Maracaju, 17 Feb. 1970, <italic>G. Hatschbach</italic> 23761 (holotype MBM, isotypes CTES, F, MICH, S).</p></tp:treatment-sec><tp:treatment-sec sec-type="description" id="SECID0EKXBG"><title>Description.</title><p>Slender twining liana of unknown height; stem woody, c. 2–3 mm thick, pale brown, shortly pubescent. Leaves petiolate, digitately divided into 5–7 free leaflets; leaflets 5–9 × 0.15–0.4 cm, linear, attenuate to a mucronate apex, basally tapered, margin revolute; adaxially glabrous, midvein strongly impressed; abaxially white-tomentose, the midvein prominent, nearly glabrous; petioles 8–13 mm, thinly pubescent. Inflorescence of 1–3-flowered axillary cymes; peduncles 7–9 mm, very thinly pubescent with scattered hairs; bracteoles c. 1 mm long, scale-like, caducous; pedicels 8–10 mm long, very thinly pubescent with scattered hairs; sepals subequal, 8–10 × 6–7 mm, ovate to elliptic, acute to shortly mucronate, sericeous with narrow, scarious, glabrous margins, inner sepals white-sericeous with wider scarious margins; corolla 5–6 cm long, pink, sericeous in bud, funnel shaped from a short basal cylindrical tube, limb c. 2 cm diameter, lobes rounded; stamens unequal, filaments pilose at base only, the two longer c. 20 mm, the shorter c. 12 mm; anthers included; ovary bilocular, glabrous; style c. 20 mm, stigma bi-globose. Capsule ovoid, apiculate, c. 10 mm long (immature), glabrous, ±enclosed by the sepals.</p></tp:treatment-sec><tp:treatment-sec sec-type="distribution" id="SECID0EPXBG"><title>Distribution.</title><p>BRAZIL. Apparently endemic to the Serra de Maracaju in Mato Grosso do Sul, where it grows on arenite outcrops. Figure <xref ref-type="fig" rid="F9">9</xref></p></tp:treatment-sec><tp:treatment-sec sec-type="Additional collection seen" id="SECID0EYXBG"><title>Additional collection seen.</title><p>Mato Grosso do Sul, <italic>G.M. Hatschbach &amp; J.M. Silva</italic> 60724 (MBM).</p></tp:treatment-sec><tp:treatment-sec sec-type="conservation status" id="SECID0EAYBG"><title>Conservation status.</title><p>The two collections were made at different dates from the near vicinity of each other. Field notes do not indicate the plant’s frequency and in the absence of other collections or any information about threats to its habitat, it can only be classified as Data Deficient (<abbrev xmlns:xlink="http://www.w3.org/1999/xlink" xlink:title="Data Deficient" id="ABBRID0EGYBG" xlink:type="simple">DD</abbrev>) within IUCN guidelines. It would be treated as a “black star” species within the classification of <xref ref-type="bibr" rid="B7">Hawthorne and Marshall (2016)</xref>, but again this must be considered a provisional classification as no systematic search has been made for the species at the type locality or in other suitable habitats, although it must be presumed to be rare.</p></tp:treatment-sec><tp:treatment-sec sec-type="etymology" id="SECID0EOYBG"><title>Etymology.</title><p>The epithet <italic><tp:taxon-name><tp:taxon-name-part taxon-name-part-type="species" reg="revoluta">revoluta</tp:taxon-name-part></tp:taxon-name></italic> refers to the revolute margins of the leaflets.</p></tp:treatment-sec><tp:treatment-sec sec-type="notes" id="SECID0E5YBG"><title>Note.</title><p>We have not been able to sequence material of this species but it is almost certainly related to <italic><tp:taxon-name><tp:taxon-name-part taxon-name-part-type="genus" reg="Ipomoea">I.</tp:taxon-name-part> <tp:taxon-name-part taxon-name-part-type="species" reg="malvaeoides">malvaeoides</tp:taxon-name-part></tp:taxon-name></italic> and its allies, which are part of a large clade of around 70 species almost restricted to South America. Species in the clade are characterised morphologically by the pubescent exterior of the corolla and the subequal, sericeous <!--PageBreak-->or pubescent, ovate herbaceous sepals. The linear leaflets of <italic><tp:taxon-name><tp:taxon-name-part taxon-name-part-type="genus" reg="Ipomoea">I.</tp:taxon-name-part> <tp:taxon-name-part taxon-name-part-type="species" reg="revoluta">revoluta</tp:taxon-name-part></tp:taxon-name></italic> recall those of the unrelated <italic><tp:taxon-name><tp:taxon-name-part taxon-name-part-type="genus" reg="Ipomoea">I.</tp:taxon-name-part> <tp:taxon-name-part taxon-name-part-type="species" reg="subrevoluta">subrevoluta</tp:taxon-name-part></tp:taxon-name></italic> Choisy, with which it has been wrongly identified in many herbaria. It is easily distinguished from that species by the sericeous exterior of the corolla and the larger, abaxially pubescent sepals.</p><!--PageBreak--></tp:treatment-sec><tp:treatment-sec><!--Section generated to contain objects referenced in tp:taxon-treatment.--><fig id="F9" position="float" orientation="portrait"><label>Figure 9.</label><caption><p>Map of Eastern Brazil showing distribution of <italic><tp:taxon-name><tp:taxon-name-part taxon-name-part-type="genus" reg="Ipomoea">I.</tp:taxon-name-part> <tp:taxon-name-part taxon-name-part-type="species" reg="ensiformis">ensiformis</tp:taxon-name-part></tp:taxon-name></italic>, <italic><tp:taxon-name><tp:taxon-name-part taxon-name-part-type="genus" reg="Ipomoea">I.</tp:taxon-name-part> <tp:taxon-name-part taxon-name-part-type="species" reg="fasciculata">fasciculata</tp:taxon-name-part></tp:taxon-name></italic>, <italic><tp:taxon-name><tp:taxon-name-part taxon-name-part-type="genus" reg="Ipomoea">I.</tp:taxon-name-part> <tp:taxon-name-part taxon-name-part-type="species" reg="kraholandica">kraholandica</tp:taxon-name-part></tp:taxon-name></italic>, <italic><tp:taxon-name><tp:taxon-name-part taxon-name-part-type="genus" reg="Ipomoea">I.</tp:taxon-name-part> <tp:taxon-name-part taxon-name-part-type="species" reg="longirostra">longirostra</tp:taxon-name-part></tp:taxon-name></italic>, <italic><tp:taxon-name><tp:taxon-name-part taxon-name-part-type="genus" reg="Ipomoea">I.</tp:taxon-name-part> <tp:taxon-name-part taxon-name-part-type="species" reg="revoluta">revoluta</tp:taxon-name-part></tp:taxon-name></italic>, <italic><tp:taxon-name><tp:taxon-name-part taxon-name-part-type="genus" reg="Ipomoea">I.</tp:taxon-name-part> <tp:taxon-name-part taxon-name-part-type="species" reg="scopulina">scopulina</tp:taxon-name-part></tp:taxon-name></italic>, <italic><tp:taxon-name><tp:taxon-name-part taxon-name-part-type="genus" reg="Ipomoea">I.</tp:taxon-name-part> <tp:taxon-name-part taxon-name-part-type="species" reg="veadeirosii">veadeirosii</tp:taxon-name-part></tp:taxon-name></italic>, and <italic><tp:taxon-name><tp:taxon-name-part taxon-name-part-type="genus" reg="Ipomoea">I.</tp:taxon-name-part> <tp:taxon-name-part taxon-name-part-type="species" reg="walteri">walteri</tp:taxon-name-part></tp:taxon-name></italic>.</p></caption><graphic xmlns:xlink="http://www.w3.org/1999/xlink" xlink:href="phytokeys-88-001-g009.jpg" position="float" orientation="portrait" xlink:type="simple" id="oo_160691.jpg"/></fig></tp:treatment-sec><ref-list><ref id="B7"><mixed-citation xmlns:xlink="http://www.w3.org/1999/xlink" xlink:type="simple">
          <person-group><name name-style="western"><surname>Hawthorne</surname><given-names>WD</given-names></name><name name-style="western"><surname>Marshall</surname><given-names>CAM</given-names></name></person-group> (<year>2016</year>) A Manual for Rapid Botanical Survey (RBS) and measurement of vegetation bioquality. Published online, June 2016. Department of Plant Sciences, University of Oxford, U.K. <ext-link xlink:type="simple" ext-link-type="uri" xlink:href="http://herbaria-old.plants.ox.ac.uk/rbs/">http://herbaria-old.plants.ox.ac.uk/rbs/</ext-link></mixed-citation></ref></ref-list></tp:taxon-treatment>
