# Supplementary material for: New species of Ipomoea (Convolvulaceae) from South America
Source: PhytoKeys. 2017 Oct 11;(88):1–38. doi: 10.3897/phytokeys.88.12891 (PMC5672133; doi:10.3897/phytokeys.88.12891)
Supplement: XML Treatment for Ipomoea uninervis [file phytokeys.88.12891-treatment12.xml]

<!DOCTYPE tp:taxon-treatment
  PUBLIC "-//TaxonX//DTD Taxonomic Treatment Publishing DTD v0 20100105//EN" "tax-treatment-NSO.dtd">
<tp:taxon-treatment xmlns:tp="http://www.plazi.org/taxpub"><tp:treatment-meta><kwd-group><label>Taxon classification</label><kwd><named-content xmlns:xlink="http://www.w3.org/1999/xlink" content-type="kingdom">Plantae</named-content></kwd><kwd><named-content xmlns:xlink="http://www.w3.org/1999/xlink" content-type="order">Solanales</named-content></kwd><kwd><named-content xmlns:xlink="http://www.w3.org/1999/xlink" content-type="family">Convolvulaceae</named-content></kwd></kwd-group><mixed-citation publication-type="journal"><person-group><name><surname>Wood</surname><given-names>John R.I.</given-names></name><name><surname>Muñoz-Rodríguez</surname><given-names>Pablo</given-names></name><name><surname>Degen</surname><given-names>Rosa</given-names></name><name><surname>Scotland</surname><given-names>Robert W.</given-names></name></person-group><article-title>New species of <italic><tp:taxon-name><tp:taxon-name-part taxon-name-part-type="genus" reg="Ipomoea">Ipomoea</tp:taxon-name-part></tp:taxon-name></italic> (<tp:taxon-name><tp:taxon-name-part taxon-name-part-type="family">Convolvulaceae</tp:taxon-name-part></tp:taxon-name>) from South America</article-title><source>PhytoKeys</source><day>11</day><month>10</month><year>2017</year><volume>2017</volume><issue>88</issue><fpage>1</fpage><lpage>38</lpage><pub-id pub-id-type="doi">10.3897/phytokeys.88.12891</pub-id></mixed-citation></tp:treatment-meta><tp:nomenclature><tp:taxon-name>
            <tp:taxon-name-part taxon-name-part-type="genus" reg="Ipomoea">Ipomoea</tp:taxon-name-part>
            <tp:taxon-name-part taxon-name-part-type="species" reg="uninervis">uninervis</tp:taxon-name-part>
            <object-id xmlns:xlink="http://www.w3.org/1999/xlink" content-type="ipni" xlink:type="simple">urn:lsid:ipni.org:names:77166186-1</object-id>
          </tp:taxon-name><tp:taxon-authority>J.R.I.Wood &amp; Scotland</tp:taxon-authority><tp:taxon-status xmlns:xlink="http://www.w3.org/1999/xlink" xlink:type="simple">sp. nov.</tp:taxon-status><xref ref-type="fig" rid="F16">Figure 16</xref><!--PageBreak--></tp:nomenclature><tp:treatment-sec sec-type="diagnosis" id="SECID0ESGAI"><title>Diagnosis.</title><p>
            <italic><tp:taxon-name><tp:taxon-name-part taxon-name-part-type="genus" reg="Ipomoea">Ipomoea</tp:taxon-name-part> <tp:taxon-name-part taxon-name-part-type="species" reg="uninervis">uninervis</tp:taxon-name-part></tp:taxon-name></italic> can be confused with <italic><tp:taxon-name><tp:taxon-name-part taxon-name-part-type="genus" reg="Ipomoea">I.</tp:taxon-name-part> <tp:taxon-name-part taxon-name-part-type="species" reg="aprica">aprica</tp:taxon-name-part></tp:taxon-name></italic> House but differs in the grey-tomentellous, oblong outer sepals 7.5–8 mm long (these are green-tomentose, broadly ovate to suborbicular and 5–6 mm long in <italic><tp:taxon-name><tp:taxon-name-part taxon-name-part-type="genus" reg="Ipomoea">I.</tp:taxon-name-part> <tp:taxon-name-part taxon-name-part-type="species" reg="aprica">aprica</tp:taxon-name-part></tp:taxon-name></italic>) and the elongate inflorescence with deciduous bracts so appearing naked (not leafy with persistent bracts). It is also close to <italic><tp:taxon-name><tp:taxon-name-part taxon-name-part-type="genus" reg="Ipomoea">I.</tp:taxon-name-part> <tp:taxon-name-part taxon-name-part-type="species" reg="oblongifolia">oblongifolia</tp:taxon-name-part></tp:taxon-name></italic> (Hassl.) O’Donell but differs in the 1-veined leaves (not with 3–5 prominent longitudinal veins) and oblong, not elliptic bracts, and relatively long inflorescence</p></tp:treatment-sec><tp:treatment-sec sec-type="material" id="SECID0EEIAI"><title>Type.</title><p>BRAZIL. Distrito Federal, próximo ao posto Colorado, Chácara FTRC, Centro Oeste, <named-content xmlns:xlink="http://www.w3.org/1999/xlink" content-type="dwc:verbatimCoordinates" xlink:type="simple"><named-content content-type="geo-json" specific-use="{&#34;type&#34;:&#34;Point&#34;,&#34;coordinates&#34;:[-47.866667,-15.683333]}" id="NCID0ENIAI" xlink:type="simple">15°41'S, 47°52'W</named-content></named-content>, 6 Feb. 1999, <italic>C. Proença, R.S. Oliveira, C.M. Clemente, J.F. Ribeiro</italic> 2074 (holotype UB8208-2, isotype E00202955).</p><!--PageBreak--></tp:treatment-sec><tp:treatment-sec sec-type="description" id="SECID0EVIAI"><title>Description.</title><p>Perennial undershrub; stems erect, to 1.2 m, sparingly branched, grey-puberulent to subsericeous. Leaves subsessile, 4–12 × 0.1–0.5 cm, linear to narrowly oblong, obtuse, shortly mucronate, both surfaces grey-puberulent to subsericeous, abaxaially paler with a single prominent longitudinal vein; petioles 0–3 mm, tomentellous. Inflorescence of few-flowered cymes from the upper leaf-axils, forming a terminal, <!--PageBreak-->usually elongate inflorescence up to 15 cm in length; bracts formed of reduced leaves, caducous so inflorescence appearing naked; peduncles 1–4 mm, grey-tomentellous; bracteoles 1.5 mm, linear, tomentellous, caducous; pedicels 3–7 mm, grey-tomentellous; sepals subequal, 7.5–8 × 3–4 mm, broadly oblong, obtuse to rounded, grey-tomentose, the inner with broad glabrous, scarious margins; corolla 4.5 cm long, pink, pubescent, funnel-shaped; limb c. 4 cm diameter; filaments unequal, shorter 7–10 mm, longer 12–20 mm, glabrous except for basal hairs; anthers 3.5 mm, narrow; ovary bilocular, conical, glabrous; style 15–22 mm, glabrous; stigma bilobed. Capsule and seeds not seen.</p><fig id="F16" position="float" orientation="portrait"><label>Figure 16.</label><caption><p>
                <italic><tp:taxon-name><tp:taxon-name-part taxon-name-part-type="genus" reg="Ipomoea">Ipomoea</tp:taxon-name-part> <tp:taxon-name-part taxon-name-part-type="species" reg="uninervis">uninervis</tp:taxon-name-part></tp:taxon-name></italic>. <bold>A</bold> habit <bold>B</bold> abaxial leaf <bold>C</bold> outer sepal <bold>D</bold> inner sepal <bold>E</bold> corolla opened out to show stamens <bold>F</bold> ovary and base of style. Drawn by Rosemary Wise from <italic>C. Proença et al.</italic> 2074.</p></caption><graphic xmlns:xlink="http://www.w3.org/1999/xlink" xlink:href="phytokeys-88-001-g016.jpg" position="float" orientation="portrait" xlink:type="simple" id="oo_160698.jpg"/></fig></tp:treatment-sec><tp:treatment-sec sec-type="distribution" id="SECID0EDKAI"><title>Distribution and habitat.</title><p>BRAZIL. Endemic to the Distrito Federal and Goiás State, where it appears to be a rare species of cerrado. Figure <xref ref-type="fig" rid="F5">5</xref>.</p></tp:treatment-sec><tp:treatment-sec sec-type="Additional collection seen" id="SECID0ENKAI"><title>Additional collection seen.</title><p>BRAZIL. Goiás: Cristalina, 5 km along estrada para Paracatu, <named-content xmlns:xlink="http://www.w3.org/1999/xlink" content-type="dwc:verbatimCoordinates" xlink:type="simple"><named-content content-type="geo-json" specific-use="{&#34;type&#34;:&#34;Point&#34;,&#34;coordinates&#34;:[-47.616667,-16.766667]}" id="NCID0EWKAI" xlink:type="simple">16°46'S, 47°37'W</named-content></named-content>, 1050 m, <italic>J.R. Pirani et al.</italic> 1560 (SPF60276, K000944736).</p></tp:treatment-sec><tp:treatment-sec sec-type="conservation status" id="SECID0E4KAI"><title>Conservation status.</title><p>This species has been found in two quite separate locations and so might be expected elsewhere. However, field notes give no information about its frequency so it should be treated as Data Deficient (<abbrev xmlns:xlink="http://www.w3.org/1999/xlink" xlink:title="Data Deficient" id="ABBRID0EDLAI" xlink:type="simple">DD</abbrev>) within IUCN guidelines until the populations of this species can be carefully evaluated.</p></tp:treatment-sec><tp:treatment-sec sec-type="etymology" id="SECID0EHLAI"><title>Etymology.</title><p>The epithet <italic>univervis</italic> refers to the 1-veined leaves, the principal character separating it from <italic><tp:taxon-name><tp:taxon-name-part taxon-name-part-type="genus" reg="Ipomoea">I.</tp:taxon-name-part> <tp:taxon-name-part taxon-name-part-type="species" reg="oblongifolia">oblongifolia</tp:taxon-name-part></tp:taxon-name></italic>.</p></tp:treatment-sec><tp:treatment-sec sec-type="notes" id="SECID0E1LAI"><title>Note.</title><p>Molecular studies using <italic><abbrev xmlns:xlink="http://www.w3.org/1999/xlink" xlink:title="Internal Transcribed Spacer" id="ABBRID0EBMAI" xlink:type="simple">ITS</abbrev></italic> (unpublished data) place this species in a large well-supported clade of around 70 species almost restricted to South America, which is characterised morphologically by the pubescent exterior of the corolla and the subequal, pubescent, ovate herbaceous sepals. The caducous bracts of <italic><tp:taxon-name><tp:taxon-name-part taxon-name-part-type="genus" reg="Ipomoea">I.</tp:taxon-name-part> <tp:taxon-name-part taxon-name-part-type="species" reg="uninervis">uninervis</tp:taxon-name-part></tp:taxon-name></italic> result in a near naked inflorescence rather different from that of <italic><tp:taxon-name><tp:taxon-name-part taxon-name-part-type="genus" reg="Ipomoea">I.</tp:taxon-name-part> <tp:taxon-name-part taxon-name-part-type="species" reg="aprica">aprica</tp:taxon-name-part></tp:taxon-name></italic> with which it is most likely to be confused. It is probably closest to the Paraguay endemic <italic><tp:taxon-name><tp:taxon-name-part taxon-name-part-type="genus" reg="Ipomoea">I.</tp:taxon-name-part> <tp:taxon-name-part taxon-name-part-type="species" reg="oblongifolia">oblongifolia</tp:taxon-name-part></tp:taxon-name></italic> from Amambay, but differs most significantly in the 1-veined leaves. <italic><tp:taxon-name><tp:taxon-name-part taxon-name-part-type="genus" reg="Ipomoea">I.</tp:taxon-name-part> <tp:taxon-name-part taxon-name-part-type="species" reg="oblongifolia">oblongifolia</tp:taxon-name-part></tp:taxon-name></italic> has prominently 3–5-veined leaves.</p></tp:treatment-sec><tp:treatment-sec><!--Section generated to contain objects referenced in tp:taxon-treatment.--><fig id="F5" position="float" orientation="portrait"><label>Figure 5.</label><caption><p>Map of equatorial South America showing the distribution of <italic><tp:taxon-name><tp:taxon-name-part taxon-name-part-type="genus" reg="Ipomoea">Ipomoea</tp:taxon-name-part> <tp:taxon-name-part taxon-name-part-type="species" reg="cuscoensis">cuscoensis</tp:taxon-name-part></tp:taxon-name></italic> (●), <italic><tp:taxon-name><tp:taxon-name-part taxon-name-part-type="genus" reg="Ipomoea">I.</tp:taxon-name-part> <tp:taxon-name-part taxon-name-part-type="species" reg="graminifolia">graminifolia</tp:taxon-name-part></tp:taxon-name></italic> (✖), <italic><tp:taxon-name><tp:taxon-name-part taxon-name-part-type="genus" reg="Ipomoea">I.</tp:taxon-name-part> <tp:taxon-name-part taxon-name-part-type="species" reg="uninervis">uninervis</tp:taxon-name-part></tp:taxon-name></italic> (▲) and <italic><tp:taxon-name><tp:taxon-name-part taxon-name-part-type="genus" reg="Ipomoea">I.</tp:taxon-name-part> <tp:taxon-name-part taxon-name-part-type="species" reg="velutinifolia">velutinifolia</tp:taxon-name-part></tp:taxon-name></italic> (■).</p></caption><graphic xmlns:xlink="http://www.w3.org/1999/xlink" xlink:href="phytokeys-88-001-g005.jpg" position="float" orientation="portrait" xlink:type="simple" id="oo_160687.jpg"/></fig></tp:treatment-sec></tp:taxon-treatment>
