# Supplementary material for: New species of Ipomoea (Convolvulaceae) from South America
Source: PhytoKeys. 2017 Oct 11;(88):1–38. doi: 10.3897/phytokeys.88.12891 (PMC5672133; doi:10.3897/phytokeys.88.12891)
Supplement: XML Treatment for Ipomoea velutinifolia [file phytokeys.88.12891-treatment14.xml]

<!DOCTYPE tp:taxon-treatment
  PUBLIC "-//TaxonX//DTD Taxonomic Treatment Publishing DTD v0 20100105//EN" "tax-treatment-NSO.dtd">
<tp:taxon-treatment xmlns:tp="http://www.plazi.org/taxpub"><tp:treatment-meta><kwd-group><label>Taxon classification</label><kwd><named-content xmlns:xlink="http://www.w3.org/1999/xlink" content-type="kingdom">Plantae</named-content></kwd><kwd><named-content xmlns:xlink="http://www.w3.org/1999/xlink" content-type="order">Solanales</named-content></kwd><kwd><named-content xmlns:xlink="http://www.w3.org/1999/xlink" content-type="family">Convolvulaceae</named-content></kwd></kwd-group><mixed-citation publication-type="journal"><person-group><name><surname>Wood</surname><given-names>John R.I.</given-names></name><name><surname>Muñoz-Rodríguez</surname><given-names>Pablo</given-names></name><name><surname>Degen</surname><given-names>Rosa</given-names></name><name><surname>Scotland</surname><given-names>Robert W.</given-names></name></person-group><article-title>New species of <italic><tp:taxon-name><tp:taxon-name-part taxon-name-part-type="genus" reg="Ipomoea">Ipomoea</tp:taxon-name-part></tp:taxon-name></italic> (<tp:taxon-name><tp:taxon-name-part taxon-name-part-type="family">Convolvulaceae</tp:taxon-name-part></tp:taxon-name>) from South America</article-title><source>PhytoKeys</source><day>11</day><month>10</month><year>2017</year><volume>2017</volume><issue>88</issue><fpage>1</fpage><lpage>38</lpage><pub-id pub-id-type="doi">10.3897/phytokeys.88.12891</pub-id></mixed-citation></tp:treatment-meta><tp:nomenclature><tp:taxon-name>
            <tp:taxon-name-part taxon-name-part-type="genus" reg="Ipomoea">Ipomoea</tp:taxon-name-part>
            <tp:taxon-name-part taxon-name-part-type="species" reg="velutinifolia">velutinifolia</tp:taxon-name-part>
          </tp:taxon-name><tp:taxon-authority>J.R.I.Wood &amp; Scotland</tp:taxon-authority><xref ref-type="fig" rid="F18">Figure 18</xref><!--PageBreak--></tp:nomenclature><tp:treatment-sec sec-type="diagnosis" id="SECID0E5WAI"><title>Diagnosis.</title><p>
            <italic><tp:taxon-name><tp:taxon-name-part taxon-name-part-type="genus" reg="Ipomoea">Ipomoea</tp:taxon-name-part> <tp:taxon-name-part taxon-name-part-type="species" reg="velutinifolia">velutinifolia</tp:taxon-name-part></tp:taxon-name></italic> is apparently related to <italic><tp:taxon-name><tp:taxon-name-part taxon-name-part-type="genus" reg="Ipomoea">I.</tp:taxon-name-part> <tp:taxon-name-part taxon-name-part-type="species" reg="sericosepala">sericosepala</tp:taxon-name-part></tp:taxon-name></italic> J.R.I. Wood &amp; Scotland because of the compound inflorescence and the distribution of the indumentum on the corolla and almost all vegetative parts but differs in the distinctive velvety grey indumentum and in the shape and size of the sepals which are subequal, ovate to suborbicular, 7–8 × 6–8 mm, not unequal, elliptic-obovate, the outer oblong 8–10 × 3–4 mm and the inner 11–14 × 6 mm. The pubescent ovary is a very unusual character in <italic><tp:taxon-name><tp:taxon-name-part taxon-name-part-type="genus" reg="Ipomoea">Ipomoea</tp:taxon-name-part></tp:taxon-name></italic>.</p></tp:treatment-sec><tp:treatment-sec sec-type="material" id="SECID0EBYAI"><title>Type.</title><p>BRAZIL. Maranhão: Mun. Grajau, 4 km W of Mondelandia on path to Rio Grajaú, 23 April 1983, <italic>E.L. Taylor, C.S. Rosario &amp; J.B.F. Silva</italic> 1326 (holotype MG114153, isotype ARIZ421888).</p></tp:treatment-sec><tp:treatment-sec sec-type="description" id="SECID0EJYAI"><title>Description.</title><p>Perennial climber, stems relatively stout, silky-velutinous. Leaves petiolate, 5–9 × 4–8 cm, ovate, apex acute, mucronate, base very broadly cuneate to subtruncate with rounded auricles, margin undulate, adaxially softly and densely pubescent, abaxially velvety-grey; petioles 2.5–4.5 cm, velvety-grey. Inflorescence of compound axillary cymes, these often racemose in form and sometimes distinctly leafy; peduncles 2.5–5 cm, velvety-grey, often extended as a rhachis and reaching 15 cm; secondary peduncles 0.5–2 cm, velvety-grey; bracteoles caducous, not seen; pedicels 10–12 mm, puberulent; sepals subequal, 7–8 × 6–8 mm, outer ovate, obtuse, inner suborbicular, rounded, abaxially velvety-grey, adaxially glabrous; corolla 4.5–6 cm long, sericeous, funnel-shaped, exterior white, interior pale pink; stamens unequal, included, longer c. 2.5 cm, shorter c. 1.2 cm, anthers linear 5 mm; ovary pubescent; stigma not seen. Capsule and seeds unknown.</p><fig id="F18" position="float" orientation="portrait"><label>Figure 18.</label><caption><p>
                <italic><tp:taxon-name><tp:taxon-name-part taxon-name-part-type="genus" reg="Ipomoea">Ipomoea</tp:taxon-name-part> <tp:taxon-name-part taxon-name-part-type="species" reg="velutinifolia">velutinifolia</tp:taxon-name-part></tp:taxon-name></italic>. <bold>A</bold> habit <bold>B</bold> adaxial leaf surface <bold>C</bold> abaxial leaf surface <bold>D</bold> outer sepal <bold>E</bold> inner sepal <bold>F</bold> corolla opened out to show stamens <bold>G</bold> ovary. Drawn by Rosemary Wise from <italic>E.L. Taylor, et al.</italic> 1326.</p></caption><graphic xmlns:xlink="http://www.w3.org/1999/xlink" xlink:href="phytokeys-88-001-g018.jpg" position="float" orientation="portrait" xlink:type="simple" id="oo_160701.jpg"/></fig></tp:treatment-sec><tp:treatment-sec sec-type="distribution" id="SECID0EWZAI"><title>Distribution and Habitat.</title><p>BRAZIL and PERU. Known from the type locality in Maranhão and a single locality at low altitudes in Pasco. Unlike most of the other species in this paper this is a forest species, found in Brazil in the only mature forest relic on a ridge and in Peru in primary forest on white sands. The forest in Brazil was reported to be relatively short with few emergent trees, an open understorey and the presence of many vines in areas where trees had fallen. The distribution (Figure <xref ref-type="fig" rid="F5">5</xref>) is very disjunct but suggests that this species might be found in other suitable habitats around the Amazon basin.</p></tp:treatment-sec><tp:treatment-sec sec-type="Additional collection" id="SECID0EA1AI"><title>Additional collection.</title><p>PERU. Pasco: Oxapampa, Palcazu Dist, San Cristobal, 323 m, 29 May 2008, <italic>R. Vásquez et al.</italic> 34378 (MO, USM); ibid., Comunidad Nativa Buenos Aires, <italic>R. Vásquez et al.</italic> 37328 (MO, OXF).</p></tp:treatment-sec><tp:treatment-sec sec-type="conservation status" id="SECID0EK1AI"><title>Conservation status.</title><p>The two widely separated locations for this species combined with the relatively recent collection dates suggest this species may have been overlooked. No information is available to indicate the plant’s frequency but field notes accompanying the type collection indicate that its forest habitat is threatened. It would be treated as a “black star” species in both Brazil and Peru within the classification of <xref ref-type="bibr" rid="B7">Hawthorne and Marshall (2016)</xref>, but within <xref ref-type="bibr" rid="B8">IUCN (2012)</xref> guidelines it can only be classified as Data Deficient (<abbrev xmlns:xlink="http://www.w3.org/1999/xlink" xlink:title="Data Deficient" id="ABBRID0EY1AI" xlink:type="simple">DD</abbrev>). However, this must be considered only a provisional classification until the populations can be assessed.</p></tp:treatment-sec><tp:treatment-sec sec-type="etymology" id="SECID0E31AI"><title>Etymology.</title><p>The epithet <italic><tp:taxon-name><tp:taxon-name-part taxon-name-part-type="species" reg="velutinifolia">velutinifolia</tp:taxon-name-part></tp:taxon-name></italic> refers to the softly velvety indumentum of the leaves.</p></tp:treatment-sec><tp:treatment-sec sec-type="notes" id="SECID0EM2AI"><title>Note.</title><p>This species appears to be related to <italic><tp:taxon-name><tp:taxon-name-part taxon-name-part-type="genus" reg="Ipomoea">I.</tp:taxon-name-part> <tp:taxon-name-part taxon-name-part-type="species" reg="sericosepala">sericosepala</tp:taxon-name-part></tp:taxon-name></italic> but differs in the subequal sepals and the grey-green velutinous indumentum. It might be interpreted as being related to <italic><tp:taxon-name><tp:taxon-name-part taxon-name-part-type="genus" reg="Ipomoea">I.</tp:taxon-name-part> <tp:taxon-name-part taxon-name-part-type="species" reg="megapotamica">megapotamica</tp:taxon-name-part></tp:taxon-name></italic> Choisy or <italic><tp:taxon-name><tp:taxon-name-part taxon-name-part-type="genus" reg="Ipomoea">I.</tp:taxon-name-part> <tp:taxon-name-part taxon-name-part-type="species" reg="sericophylla">sericophylla</tp:taxon-name-part></tp:taxon-name></italic> but differs from both in the form of the inflorescence and indumentum. From all these species and most others known from South America it also differs in the densely pubescent ovary.</p></tp:treatment-sec><tp:treatment-sec><!--Section generated to contain objects referenced in tp:taxon-treatment.--><fig id="F5" position="float" orientation="portrait"><label>Figure 5.</label><caption><p>Map of equatorial South America showing the distribution of <italic><tp:taxon-name><tp:taxon-name-part taxon-name-part-type="genus" reg="Ipomoea">Ipomoea</tp:taxon-name-part> <tp:taxon-name-part taxon-name-part-type="species" reg="cuscoensis">cuscoensis</tp:taxon-name-part></tp:taxon-name></italic> (●), <italic><tp:taxon-name><tp:taxon-name-part taxon-name-part-type="genus" reg="Ipomoea">I.</tp:taxon-name-part> <tp:taxon-name-part taxon-name-part-type="species" reg="graminifolia">graminifolia</tp:taxon-name-part></tp:taxon-name></italic> (✖), <italic><tp:taxon-name><tp:taxon-name-part taxon-name-part-type="genus" reg="Ipomoea">I.</tp:taxon-name-part> <tp:taxon-name-part taxon-name-part-type="species" reg="uninervis">uninervis</tp:taxon-name-part></tp:taxon-name></italic> (▲) and <italic><tp:taxon-name><tp:taxon-name-part taxon-name-part-type="genus" reg="Ipomoea">I.</tp:taxon-name-part> <tp:taxon-name-part taxon-name-part-type="species" reg="velutinifolia">velutinifolia</tp:taxon-name-part></tp:taxon-name></italic> (■).</p></caption><graphic xmlns:xlink="http://www.w3.org/1999/xlink" xlink:href="phytokeys-88-001-g005.jpg" position="float" orientation="portrait" xlink:type="simple" id="oo_160687.jpg"/></fig></tp:treatment-sec><ref-list><ref id="B7"><mixed-citation xmlns:xlink="http://www.w3.org/1999/xlink" xlink:type="simple">
          <person-group><name name-style="western"><surname>Hawthorne</surname><given-names>WD</given-names></name><name name-style="western"><surname>Marshall</surname><given-names>CAM</given-names></name></person-group> (<year>2016</year>) A Manual for Rapid Botanical Survey (RBS) and measurement of vegetation bioquality. Published online, June 2016. Department of Plant Sciences, University of Oxford, U.K. <ext-link xlink:type="simple" ext-link-type="uri" xlink:href="http://herbaria-old.plants.ox.ac.uk/rbs/">http://herbaria-old.plants.ox.ac.uk/rbs/</ext-link></mixed-citation></ref><ref id="B8"><mixed-citation xmlns:xlink="http://www.w3.org/1999/xlink" xlink:type="simple">
          <institution xlink:type="simple">IUCN</institution> (<year>2012</year>) IUCN Red List Categories and Criteria. Ed 2. International Union for the Conservation of Nature, Gland, Switzerland. <ext-link xlink:type="simple" ext-link-type="uri" xlink:href="http://s3.amazonaws.com/iucnredlist-newcms/staging/public/attachments/3097/redlist_cats_crit_en.pdf">http://s3.amazonaws.com/iucnredlist-newcms/staging/public/attachments/3097/redlist_cats_crit_en.pdf</ext-link></mixed-citation></ref></ref-list></tp:taxon-treatment>
