# Supplementary material for: New species of Ipomoea (Convolvulaceae) from South America
Source: PhytoKeys. 2017 Oct 11;(88):1–38. doi: 10.3897/phytokeys.88.12891 (PMC5672133; doi:10.3897/phytokeys.88.12891)
Supplement: XML Treatment for Ipomoea walteri [file phytokeys.88.12891-treatment15.xml]

<!DOCTYPE tp:taxon-treatment
  PUBLIC "-//TaxonX//DTD Taxonomic Treatment Publishing DTD v0 20100105//EN" "tax-treatment-NSO.dtd">
<tp:taxon-treatment xmlns:tp="http://www.plazi.org/taxpub"><tp:treatment-meta><kwd-group><label>Taxon classification</label><kwd><named-content xmlns:xlink="http://www.w3.org/1999/xlink" content-type="kingdom">Plantae</named-content></kwd><kwd><named-content xmlns:xlink="http://www.w3.org/1999/xlink" content-type="order">Solanales</named-content></kwd><kwd><named-content xmlns:xlink="http://www.w3.org/1999/xlink" content-type="family">Convolvulaceae</named-content></kwd></kwd-group><mixed-citation publication-type="journal"><person-group><name><surname>Wood</surname><given-names>John R.I.</given-names></name><name><surname>Muñoz-Rodríguez</surname><given-names>Pablo</given-names></name><name><surname>Degen</surname><given-names>Rosa</given-names></name><name><surname>Scotland</surname><given-names>Robert W.</given-names></name></person-group><article-title>New species of <italic><tp:taxon-name><tp:taxon-name-part taxon-name-part-type="genus" reg="Ipomoea">Ipomoea</tp:taxon-name-part></tp:taxon-name></italic> (<tp:taxon-name><tp:taxon-name-part taxon-name-part-type="family">Convolvulaceae</tp:taxon-name-part></tp:taxon-name>) from South America</article-title><source>PhytoKeys</source><day>11</day><month>10</month><year>2017</year><volume>2017</volume><issue>88</issue><fpage>1</fpage><lpage>38</lpage><pub-id pub-id-type="doi">10.3897/phytokeys.88.12891</pub-id></mixed-citation></tp:treatment-meta><tp:nomenclature><tp:taxon-name>
            <tp:taxon-name-part taxon-name-part-type="genus" reg="Ipomoea">Ipomoea</tp:taxon-name-part>
            <tp:taxon-name-part taxon-name-part-type="species" reg="walteri">walteri</tp:taxon-name-part>
            <object-id xmlns:xlink="http://www.w3.org/1999/xlink" content-type="ipni" xlink:type="simple">urn:lsid:ipni.org:names:77166188-1</object-id>
          </tp:taxon-name><tp:taxon-authority>J.R.I.Wood &amp; Scotland</tp:taxon-authority><tp:taxon-status xmlns:xlink="http://www.w3.org/1999/xlink" xlink:type="simple">sp. nov.</tp:taxon-status><xref ref-type="fig" rid="F19">Figure 19</xref></tp:nomenclature><tp:treatment-sec sec-type="diagnosis" id="SECID0EA5AI"><title>Diagnosis.</title><p>
            <italic><tp:taxon-name><tp:taxon-name-part taxon-name-part-type="genus" reg="Ipomoea">Ipomoea</tp:taxon-name-part> <tp:taxon-name-part taxon-name-part-type="species" reg="walteri">walteri</tp:taxon-name-part></tp:taxon-name></italic> is close to <italic><tp:taxon-name><tp:taxon-name-part taxon-name-part-type="genus" reg="Ipomoea">I.</tp:taxon-name-part> <tp:taxon-name-part taxon-name-part-type="species" reg="sericophylla">sericophylla</tp:taxon-name-part></tp:taxon-name></italic> but distinct because of the long-pedunculate lax inflorescence, adaxially nearly glabrous leaves and unequal sepals, the inner noticeably shorter than the outer. Particularly distinct are the strongly cuspidate leaves with a distinct apical mucro c. 3 mm long which is only matched in a few very different species, such as <italic><tp:taxon-name><tp:taxon-name-part taxon-name-part-type="genus" reg="Ipomoea">I.</tp:taxon-name-part> <tp:taxon-name-part taxon-name-part-type="species" reg="daturiflora">daturiflora</tp:taxon-name-part></tp:taxon-name></italic> Meisn.</p></tp:treatment-sec><tp:treatment-sec sec-type="material" id="SECID0EH6AI"><title>Type.</title><p>BRAZIL. Goiás: Colinas do Sul, arredores da Serra de Jipe, 500 m, <italic>B.M.T. Walter, E. Gomes, G. Pereira-Silva &amp; S. Pereira de Souza</italic> 4734 (CEN58673).</p></tp:treatment-sec><tp:treatment-sec sec-type="description" id="SECID0EP6AI"><title>Description.</title><p>Liana of unknown height, stems thinly pubescent; leaves petiolate, 3–5 × 3.5–5.5 cm, ovate, apex obtuse and long-cuspidate (mucro c. 3–4 mm), <!--PageBreak-->base cordate with rounded auricles, adaxially very sparsely pubescent to subglabrous, abaxially grey tomentose, gland-dotted; petioles 2.5–3.5 cm. Inflorescence of long-pedunculate lax axillary cymes; peduncles 7–11 cm; bracteoles caducous, <!--PageBreak-->not seen, secondary peduncles 0.3–2.2 cm; tertiary peduncles c. 10 mm; pedicels 4–5 mm; sepals unequal, outer 11–12 × 8–9 mm, obovate-elliptic, rounded, thinly tomentellous; inner 8–9 × 6 mm, the central part densely tomentose, margins broad, glabrous, scarious; corolla 5.5 cm long, appearing broadly tubular but not fully open, probably funnel-shaped when open, pale pink; stamens unequal, longer c. 1.5–1.8 cm, shorter c. 1–1.2 cm; anthers 3 mm, included; style 2–2.3 cm, stigma bi-globose.</p><fig id="F19" position="float" orientation="portrait"><label>Figure 19.</label><caption><p>
                <italic><tp:taxon-name><tp:taxon-name-part taxon-name-part-type="genus" reg="Ipomoea">Ipomoea</tp:taxon-name-part> <tp:taxon-name-part taxon-name-part-type="species" reg="walteri">walteri</tp:taxon-name-part></tp:taxon-name></italic>. <bold>A</bold> habit <bold>B</bold> adaxial leaf surface <bold>C</bold> abaxial leaf surface <bold>D</bold> outer sepal <bold>E</bold> inner sepal. Drawn by Rosemary Wise from <italic>B.M.T. Walter et al.</italic> 4734.</p></caption><graphic xmlns:xlink="http://www.w3.org/1999/xlink" xlink:href="phytokeys-88-001-g019.jpg" position="float" orientation="portrait" xlink:type="simple" id="oo_160702.jpg"/></fig></tp:treatment-sec><tp:treatment-sec sec-type="distribution" id="SECID0E4ABI"><title>Distribution and habitat.</title><p>BRAZIL. Goiás. Known only from the type collection. It was recorded as growing in gallery forest. Figure <xref ref-type="fig" rid="F9">9</xref>.</p></tp:treatment-sec><tp:treatment-sec sec-type="conservation status" id="SECID0EHBBI"><title>Conservation status.</title><p>Field notes give no data about the frequency of this species and in the absence of other collections or any information about threats to its habitat, it can only be classified as Data Deficient (<abbrev xmlns:xlink="http://www.w3.org/1999/xlink" xlink:title="Data Deficient" id="ABBRID0ENBBI" xlink:type="simple">DD</abbrev>) within IUCN guidelines. It would be treated as a “black star” species within the classification of <xref ref-type="bibr" rid="B7">Hawthorne and Marshall (2016)</xref>, but again this must be considered a provisional classification as no systematic search has been made for the species at the type locality or in other suitable habitats, although it must be presumed to be rare.</p></tp:treatment-sec><tp:treatment-sec sec-type="etymology" id="SECID0EVBBI"><title>Etymology.</title><p>This species is named after the collector Bruno Walter, who is a leading research worker for Embrapa at the Cenargen Herbarium in Brasilia and a specialist in the Flora of the Cerrado.</p></tp:treatment-sec><tp:treatment-sec sec-type="notes" id="SECID0E1BBI"><title>Note.</title><p>Although we have not been able to sequence this species, <italic><tp:taxon-name><tp:taxon-name-part taxon-name-part-type="genus" reg="Ipomoea">I.</tp:taxon-name-part> <tp:taxon-name-part taxon-name-part-type="species" reg="walteri">walteri</tp:taxon-name-part></tp:taxon-name></italic> clearly belongs to the large clade of around 70 species almost restricted to South America, which is characterised morphologically by the pubescent exterior of the corolla and the subequal, pubescent, ovate herbaceous sepals. The strongly cuspidate leaves with a distinct apical mucro are particularly distinctive.</p></tp:treatment-sec><tp:treatment-sec><!--Section generated to contain objects referenced in tp:taxon-treatment.--><fig id="F9" position="float" orientation="portrait"><label>Figure 9.</label><caption><p>Map of Eastern Brazil showing distribution of <italic><tp:taxon-name><tp:taxon-name-part taxon-name-part-type="genus" reg="Ipomoea">I.</tp:taxon-name-part> <tp:taxon-name-part taxon-name-part-type="species" reg="ensiformis">ensiformis</tp:taxon-name-part></tp:taxon-name></italic>, <italic><tp:taxon-name><tp:taxon-name-part taxon-name-part-type="genus" reg="Ipomoea">I.</tp:taxon-name-part> <tp:taxon-name-part taxon-name-part-type="species" reg="fasciculata">fasciculata</tp:taxon-name-part></tp:taxon-name></italic>, <italic><tp:taxon-name><tp:taxon-name-part taxon-name-part-type="genus" reg="Ipomoea">I.</tp:taxon-name-part> <tp:taxon-name-part taxon-name-part-type="species" reg="kraholandica">kraholandica</tp:taxon-name-part></tp:taxon-name></italic>, <italic><tp:taxon-name><tp:taxon-name-part taxon-name-part-type="genus" reg="Ipomoea">I.</tp:taxon-name-part> <tp:taxon-name-part taxon-name-part-type="species" reg="longirostra">longirostra</tp:taxon-name-part></tp:taxon-name></italic>, <italic><tp:taxon-name><tp:taxon-name-part taxon-name-part-type="genus" reg="Ipomoea">I.</tp:taxon-name-part> <tp:taxon-name-part taxon-name-part-type="species" reg="revoluta">revoluta</tp:taxon-name-part></tp:taxon-name></italic>, <italic><tp:taxon-name><tp:taxon-name-part taxon-name-part-type="genus" reg="Ipomoea">I.</tp:taxon-name-part> <tp:taxon-name-part taxon-name-part-type="species" reg="scopulina">scopulina</tp:taxon-name-part></tp:taxon-name></italic>, <italic><tp:taxon-name><tp:taxon-name-part taxon-name-part-type="genus" reg="Ipomoea">I.</tp:taxon-name-part> <tp:taxon-name-part taxon-name-part-type="species" reg="veadeirosii">veadeirosii</tp:taxon-name-part></tp:taxon-name></italic>, and <italic><tp:taxon-name><tp:taxon-name-part taxon-name-part-type="genus" reg="Ipomoea">I.</tp:taxon-name-part> <tp:taxon-name-part taxon-name-part-type="species" reg="walteri">walteri</tp:taxon-name-part></tp:taxon-name></italic>.</p></caption><graphic xmlns:xlink="http://www.w3.org/1999/xlink" xlink:href="phytokeys-88-001-g009.jpg" position="float" orientation="portrait" xlink:type="simple" id="oo_160691.jpg"/></fig></tp:treatment-sec><ref-list><ref id="B7"><mixed-citation xmlns:xlink="http://www.w3.org/1999/xlink" xlink:type="simple">
          <person-group><name name-style="western"><surname>Hawthorne</surname><given-names>WD</given-names></name><name name-style="western"><surname>Marshall</surname><given-names>CAM</given-names></name></person-group> (<year>2016</year>) A Manual for Rapid Botanical Survey (RBS) and measurement of vegetation bioquality. Published online, June 2016. Department of Plant Sciences, University of Oxford, U.K. <ext-link xlink:type="simple" ext-link-type="uri" xlink:href="http://herbaria-old.plants.ox.ac.uk/rbs/">http://herbaria-old.plants.ox.ac.uk/rbs/</ext-link></mixed-citation></ref></ref-list></tp:taxon-treatment>
